# Supplementary material for: F Plasmid Lineages in Escherichia coli ST95: Implications for Host Range, Antibiotic Resistance, and Zoonoses
Source: mSystems. 2022 Jan 25;7(1):e01212-21. doi: 10.1128/msystems.01212-21 (PMC8788324; doi:10.1128/msystems.01212-21)
Supplement: TABLE S1 [file msystems.01212-21-st001.txt]

Working Name	Internal_isolate	Uberstrain	Name	Data_Source(Accession_No.;Sequencing_Platform;Sequencing_Library;Insert_Size;Experiment;Status)	Revised_Source_Niche	Revised_Collection_Year	Classification	Source_Niche	Source_Type	Source_Details	Collection_Year	Collection_Month	Collection_Day	Collection_Time	Continent	Country	Region	District	City	Post_Code	Latitude	Longitude	Lab_Contact	Species	Serological_Group	Serotype	EcoR_Cluster	Path/Nonpath	Simple_Patho	Simple_Disease	Comment	Bio_Project_ID	Project_ID	Disease	Sample_ID	Secondary_Sample_ID	Date_Entered	Release_Date	Barcode	Status	Coverage	N50	Length	Species_1	Contig_Number(>=200_bp)	Low_Quality_Bases	Version	Assembly_barcode	HC0_(indistinguishable)
ESC_BA8511AA_AS	No	ESC_BA7670AA	eo1679	ERR435341;ILLUMINA;Paired;227;ERX401616	Human	2007	NA	NA	NA	NA	NA	NA	NA	NA	NA	NA	NA	NA	NA	NA	NA	NA	THE SANGER CENTER	Escherichia coli	NA	NA	NA	NA	NA	NA	NA	PRJEB4681	ERP003992	NA	SAMEA2205187	ERS357698	27/8/15	14/5/14	ESC_BA7670AA	Assembled	0	222284	5504113	Escherichia coli / Shigella;98.51%	163	2431	2.2	ESC_BA8511AA_AS	9838
ESC_GA5350AA_AS	No	ESC_CA9632AA	BS14	traces-0FKfrhe;ILLUMINA;Paired;;NA	Human	2015	SEPEC	Human	Human	Blood	2015	NA	NA	NA	Oceania	Australia	Australian Capital Territory	NA	Canberra	NA	NA	NA	David Gordon	Escherichia coli	NA	NA	NA	Pathogen	ExPEC	Septicemia	NA	NA	NA	Septicemia	NA	NA	5/4/16	4/10/16	ESC_CA9632AA	Assembled	42	56198	5226493	Escherichia coli / Shigella;97.68%	269	16297	3.41	ESC_GA5350AA_AS	1106
ESC_HA6420AA_AS	No	ESC_DA4337AA	PA70B	ERR445635;ILLUMINA;Paired;367;ERX412399	Human	----	UPEC	NA	NA	NA	NA	NA	NA	NA	NA	NA	NA	NA	NA	NA	NA	NA	AIDRC	Escherichia coli	NA	NA	NA	NA	NA	NA	NA	PRJEB5742	ERP005166	NA	SAMEA2392734	ERS416954	1/7/16	11/3/16	ESC_DA4337AA	Assembled	248	187195	5433061	Escherichia coli / Shigella;98.95%	148	1096	3.41	ESC_HA6420AA_AS	26478
ESC_HA6418AA_AS	No	ESC_DA4339AA	PA47B	ERR445633;ILLUMINA;Paired;374;ERX412397	Human	----	UPEC	NA	NA	NA	NA	NA	NA	NA	NA	NA	NA	NA	NA	NA	NA	NA	AIDRC	Escherichia coli	NA	NA	NA	NA	NA	NA	NA	PRJEB5742	ERP005166	NA	SAMEA2392732	ERS416952	1/7/16	11/3/16	ESC_DA4339AA	Assembled	296	323075	5392049	Escherichia coli / Shigella;97.88%	143	2485	3.41	ESC_HA6418AA_AS	26476
ESC_HA6413AA_AS	No	ESC_DA4344AA	PA11B	ERR445628;ILLUMINA;Paired;393;ERX412392	Human	----	UPEC	NA	NA	NA	NA	NA	NA	NA	NA	NA	NA	NA	NA	NA	NA	NA	AIDRC	Escherichia coli	NA	NA	NA	NA	NA	NA	NA	PRJEB5742	ERP005166	NA	SAMEA2392727	ERS416947	1/7/16	11/3/16	ESC_DA4344AA	Assembled	177	203930	5311823	Escherichia coli / Shigella;98.98%	160	1374	3.41	ESC_HA6413AA_AS	26471
ESC_HA6411AA_AS	No	ESC_DA4346AA	PA63B	ERR445626;ILLUMINA;Paired;374;ERX412390	Human	----	UPEC	NA	NA	NA	NA	NA	NA	NA	NA	NA	NA	NA	NA	NA	NA	NA	AIDRC	Escherichia coli	NA	NA	NA	NA	NA	NA	NA	PRJEB5742	ERP005166	NA	SAMEA2392725	ERS416945	1/7/16	11/3/16	ESC_DA4346AA	Assembled	253	259101	5210025	Escherichia coli / Shigella;100.0%	117	1411	3.41	ESC_HA6411AA_AS	26469
ESC_HA6342AA_AS	No	ESC_DA4364AA	PA28B	ERR445608;ILLUMINA;Paired;392;ERX412372	Human	----	UPEC	NA	NA	NA	NA	NA	NA	NA	NA	NA	NA	NA	NA	NA	NA	NA	AIDRC	Escherichia coli	NA	NA	NA	NA	NA	NA	NA	PRJEB5742	ERP005166	NA	SAMEA2392707	ERS416927	1/7/16	11/3/16	ESC_DA4364AA	Assembled	118	323079	5405498	Escherichia coli / Shigella;99.1%	178	1347	3.41	ESC_HA6342AA_AS	26404
ESC_HA6332AA_AS	No	ESC_DA4374AA	PA8B	ERR445598;ILLUMINA;Paired;388;ERX412362	Human	----	UPEC	NA	NA	NA	NA	NA	NA	NA	NA	NA	NA	NA	NA	NA	NA	NA	AIDRC	Escherichia coli	NA	NA	NA	NA	NA	NA	NA	PRJEB5742	ERP005166	NA	SAMEA2392697	ERS416917	1/7/16	11/3/16	ESC_DA4374AA	Assembled	169	210720	5470707	Escherichia coli / Shigella;98.92%	145	1542	3.41	ESC_HA6332AA_AS	26393
ESC_IA0811AA_AS	No	ESC_EA4696AA	1.10-R8	SRR4067502;ILLUMINA;Paired;;SRX2054706	Human	2012	Faecal	Human	Human	Homo sapiens; human faeces	2012	NA	NA	NA	Oceania	Australia	New South Wales	NA	Sydney	NA	NA	NA	University of Melbourne	Escherichia coli	NA	NA	NA	NA	NA	NA	NA	PRJNA335932	SRP082992	NA	SAMN05567340	SRS1646779	2/9/16	1/9/16	ESC_EA4696AA	Assembled	120	203926	5323253	Escherichia coli / Shigella;98.1%	169	1719	3.51	ESC_IA0811AA_AS	29942
ESC_NA4072AA_AS	No	ESC_GA4494AA	W4-33	SRR5512250;ILLUMINA;Paired;;SRX2786219	Poultry	2014	RMAE	Animal Feed	NA	Poultry; Retail poultry meat	2014	NA	NA	NA	Oceania	Australia	NA	NA	NA	NA	NA	NA	The Australian National University	Escherichia coli	NA	NA	NA	NA	NA	NA	NA	PRJNA385370	SRP106504	NA	SAMN06893793	SRS2168223	5/5/17	5/5/17	ESC_GA4494AA	Assembled	45	110070	5215533	Escherichia coli / Shigella;98.96%	131	17151	3.61	ESC_NA4072AA_AS	45089
ESC_NA4071AA_AS	No	ESC_GA4495AA	W4-32	SRR5512249;ILLUMINA;Paired;;SRX2786218	Poultry	2014	RMAE	Animal Feed	NA	Poultry; Retail poultry meat	2014	NA	NA	NA	Oceania	Australia	NA	NA	NA	NA	NA	NA	The Australian National University	Escherichia coli	NA	NA	NA	NA	NA	NA	NA	PRJNA385370	SRP106504	NA	SAMN06893792	SRS2168222	5/5/17	5/5/17	ESC_GA4495AA	Assembled	43	110287	5287788	Escherichia coli / Shigella;99.1%	140	17720	3.61	ESC_NA4071AA_AS	45081
ESC_NA4070AA_AS	No	ESC_GA4496AA	W2-53	SRR5512248;ILLUMINA;Paired;;SRX2786217	Poultry	2014	RMAE	Animal Feed	NA	Poultry; Retail poultry meat	2014	NA	NA	NA	Oceania	Australia	NA	NA	NA	NA	NA	NA	The Australian National University	Escherichia coli	NA	NA	NA	NA	NA	NA	NA	PRJNA385370	SRP106504	NA	SAMN06893791	SRS2168221	5/5/17	5/5/17	ESC_GA4496AA	Assembled	38	107675	5256331	Escherichia coli / Shigella;94.8%	216	28096	3.61	ESC_NA4070AA_AS	45082
ESC_NA4069AA_AS	No	ESC_GA4497AA	W2-49	SRR5512247;ILLUMINA;Paired;;SRX2786216	Poultry	2014	RMAE	Animal Feed	NA	Poultry; Retail poultry meat	2014	NA	NA	NA	Oceania	Australia	NA	NA	NA	NA	NA	NA	The Australian National University	Escherichia coli	NA	NA	NA	NA	NA	NA	NA	PRJNA385370	SRP106504	NA	SAMN06893790	SRS2168220	5/5/17	5/5/17	ESC_GA4497AA	Assembled	22	88870	5213741	Escherichia coli / Shigella;98.33%	159	40136	3.61	ESC_NA4069AA_AS	45083
ESC_NA4068AA_AS	No	ESC_GA4498AA	W2-47	SRR5512246;ILLUMINA;Paired;;SRX2786215	Poultry	2014	RMAE	Animal Feed	NA	Poultry; Retail poultry meat	2014	NA	NA	NA	Oceania	Australia	NA	NA	NA	NA	NA	NA	The Australian National University	Escherichia coli	NA	NA	NA	NA	NA	NA	NA	PRJNA385370	SRP106504	NA	SAMN06893789	SRS2168219	5/5/17	5/5/17	ESC_GA4498AA	Assembled	63	178222	5229579	Escherichia coli / Shigella;98.34%	85	4108	3.61	ESC_NA4068AA_AS	45084
ESC_NA4067AA_AS	No	ESC_GA4499AA	W1-58	SRR5512245;ILLUMINA;Paired;;SRX2786214	Poultry	2014	RMAE	Animal Feed	NA	Poultry; Retail poultry meat	2014	NA	NA	NA	Oceania	Australia	NA	NA	NA	NA	NA	NA	The Australian National University	Escherichia coli	NA	NA	NA	NA	NA	NA	NA	PRJNA385370	SRP106504	NA	SAMN06893788	SRS2168217	5/5/17	5/5/17	ESC_GA4499AA	Assembled	54	120852	5229026	Escherichia coli / Shigella;98.8%	112	6117	3.61	ESC_NA4067AA_AS	45093
ESC_NA4066AA_AS	No	ESC_GA4500AA	M710019	SRR5512244;ILLUMINA;Paired;;SRX2786213	Human	2015	Faecal	Human	Human	Homo sapiens; Human faecal	2015	NA	NA	NA	Oceania	Australia	NA	NA	NA	NA	NA	NA	The Australian National University	Escherichia coli	NA	NA	NA	NA	NA	NA	NA	PRJNA385370	SRP106504	NA	SAMN06893787	SRS2168218	5/5/17	5/5/17	ESC_GA4500AA	Assembled	66	162637	5339866	Escherichia coli / Shigella;96.52%	161	4370	3.61	ESC_NA4066AA_AS	45092
ESC_NA4064AA_AS	No	ESC_GA4502AA	M675220	SRR5512242;ILLUMINA;Paired;;SRX2786211	Human	2015	Faecal	Human	Human	Homo sapiens; Human faecal	2015	NA	NA	NA	Oceania	Australia	NA	NA	NA	NA	NA	NA	The Australian National University	Escherichia coli	NA	NA	NA	NA	NA	NA	NA	PRJNA385370	SRP106504	NA	SAMN06893785	SRS2168215	5/5/17	5/5/17	ESC_GA4502AA	Assembled	40	57399	5513981	Escherichia coli / Shigella;97.45%	294	23115	3.61	ESC_NA4064AA_AS	45076
ESC_NA4063AA_AS	No	ESC_GA4503AA	M673438	SRR5512241;ILLUMINA;Paired;;SRX2786210	Human	2015	UPEC	Human	Human	Homo sapiens; Human urinary tract	2015	NA	NA	NA	Oceania	Australia	NA	NA	NA	NA	NA	NA	The Australian National University	Escherichia coli	NA	NA	NA	NA	NA	NA	NA	PRJNA385370	SRP106504	NA	SAMN06893784	SRS2168214	5/5/17	5/5/17	ESC_GA4503AA	Assembled	57	105236	5229221	Escherichia coli / Shigella;98.17%	159	12776	3.61	ESC_NA4063AA_AS	45087
ESC_NA4061AA_AS	No	ESC_GA4505AA	M671335	SRR5512239;ILLUMINA;Paired;;SRX2786208	Human	2015	UPEC	Human	Human	Homo sapiens; Human urinary tract	2015	NA	NA	NA	Oceania	Australia	NA	NA	NA	NA	NA	NA	The Australian National University	Escherichia coli	NA	NA	NA	NA	NA	NA	NA	PRJNA385370	SRP106504	NA	SAMN06893783	SRS2168212	5/5/17	5/5/17	ESC_GA4505AA	Assembled	44	177073	5274435	Escherichia coli / Shigella;76.38%	198	22151	3.61	ESC_NA4061AA_AS	45075
ESC_NA4056AA_AS	No	ESC_GA4510AA	M663940	SRR5512234;ILLUMINA;Paired;;SRX2786203	Human	2015	UPEC	Human	Human	Homo sapiens; Human urinary tract	2015	NA	NA	NA	Oceania	Australia	NA	NA	NA	NA	NA	NA	The Australian National University	Escherichia coli	NA	NA	NA	NA	NA	NA	NA	PRJNA385370	SRP106504	NA	SAMN06893778	SRS2168207	5/5/17	5/5/17	ESC_GA4510AA	Assembled	49	169953	5317924	Escherichia coli / Shigella;80.82%	191	19510	3.61	ESC_NA4056AA_AS	45088
ESC_NA4055AA_AS	No	ESC_GA4511AA	M663475	SRR5512233;ILLUMINA;Paired;;SRX2786202	Human	2015	UPEC	Human	Human	Homo sapiens; Human urinary tract	2015	NA	NA	NA	Oceania	Australia	NA	NA	NA	NA	NA	NA	The Australian National University	Escherichia coli	NA	NA	NA	NA	NA	NA	NA	PRJNA385370	SRP106504	NA	SAMN06893777	SRS2168206	5/5/17	5/5/17	ESC_GA4511AA	Assembled	56	140010	5217269	Escherichia coli / Shigella;98.97%	134	5689	3.61	ESC_NA4055AA_AS	45072
ESC_NA4053AA_AS	No	ESC_GA4513AA	M660876	SRR5512231;ILLUMINA;Paired;;SRX2786200	Human	2015	Faecal	Human	Human	Homo sapiens; Human faecal	2015	NA	NA	NA	Oceania	Australia	NA	NA	NA	NA	NA	NA	The Australian National University	Escherichia coli	NA	NA	NA	NA	NA	NA	NA	PRJNA385370	SRP106504	NA	SAMN06893775	SRS2168204	5/5/17	5/5/17	ESC_GA4513AA	Assembled	64	38742	5360331	Escherichia coli / Shigella;99.45%	283	25302	3.61	ESC_NA4053AA_AS	45071
ESC_NA4052AA_AS	No	ESC_GA4514AA	M660875	SRR5512230;ILLUMINA;Paired;;SRX2786199	Human	2015	Faecal	Human	Human	Homo sapiens; Human faecal	2015	NA	NA	NA	Oceania	Australia	NA	NA	NA	NA	NA	NA	The Australian National University	Escherichia coli	NA	NA	NA	NA	NA	NA	NA	PRJNA385370	SRP106504	NA	SAMN06893774	SRS2168203	5/5/17	5/5/17	ESC_GA4514AA	Assembled	41	59204	5408119	Escherichia coli / Shigella;75.53%	285	26408	3.61	ESC_NA4052AA_AS	45079
ESC_NA4048AA_AS	No	ESC_GA4518AA	M652995	SRR5512226;ILLUMINA;Paired;;SRX2786195	Human	2015	UPEC	Human	Human	Homo sapiens; Human urinary tract	2015	NA	NA	NA	Oceania	Australia	NA	NA	NA	NA	NA	NA	The Australian National University	Escherichia coli	NA	NA	NA	NA	NA	NA	NA	PRJNA385370	SRP106504	NA	SAMN06893771	SRS2168197	5/5/17	5/5/17	ESC_GA4518AA	Assembled	68	65444	5234868	Escherichia coli / Shigella;98.71%	226	28201	3.61	ESC_NA4048AA_AS	45066
ESC_NA4046AA_AS	No	ESC_GA4520AA	M644693	SRR5512224;ILLUMINA;Paired;;SRX2786193	Human	2015	UPEC	Human	Human	Homo sapiens; Human urinary tract	2015	NA	NA	NA	Oceania	Australia	NA	NA	NA	NA	NA	NA	The Australian National University	Escherichia coli	NA	NA	NA	NA	NA	NA	NA	PRJNA385370	SRP106504	NA	SAMN06893769	SRS2168198	5/5/17	5/5/17	ESC_GA4520AA	Assembled	54	156613	5178647	Escherichia coli / Shigella;98.7%	115	4737	3.61	ESC_NA4046AA_AS	45069
ESC_NA4045AA_AS	No	ESC_GA4521AA	M638866	SRR5512223;ILLUMINA;Paired;;SRX2786192	Human	2015	UPEC	Human	Human	Homo sapiens; Human urinary tract	2015	NA	NA	NA	Oceania	Australia	NA	NA	NA	NA	NA	NA	The Australian National University	Escherichia coli	NA	NA	NA	NA	NA	NA	NA	PRJNA385370	SRP106504	NA	SAMN06893768	SRS2168199	5/5/17	5/5/17	ESC_GA4521AA	Assembled	75	110733	5220608	Escherichia coli / Shigella;99.1%	158	12292	3.61	ESC_NA4045AA_AS	45068
ESC_NA4035AA_AS	No	ESC_GA4531AA	H358	SRR5512213;ILLUMINA;Paired;;SRX2786182	Human	2001	UPEC	Human	Human	Homo sapiens; Human urinary tract	2001	NA	NA	NA	Oceania	Australia	NA	NA	NA	NA	NA	NA	The Australian National University	Escherichia coli	NA	NA	NA	NA	NA	NA	NA	PRJNA385370	SRP106504	NA	SAMN06893759	SRS2168187	5/5/17	5/5/17	ESC_GA4531AA	Assembled	93	204006	5176574	Escherichia coli / Shigella;100.0%	79	4427	3.61	ESC_NA4035AA_AS	45058
ESC_NA4005AA_AS	No	ESC_GA4561AA	C4-35	SRR5512183;ILLUMINA;Paired;;SRX2786152	Poultry	2014	RMAE	Animal Feed	NA	Poultry; Retail poultry meat	2014	NA	NA	NA	Oceania	Australia	NA	NA	NA	NA	NA	NA	The Australian National University	Escherichia coli	NA	NA	NA	NA	NA	NA	NA	PRJNA385370	SRP106504	NA	SAMN06893732	SRS2168156	5/5/17	5/5/17	ESC_GA4561AA	Assembled	22	46575	5187134	Escherichia coli / Shigella;99.38%	250	52128	3.61	ESC_NA4005AA_AS	45028
ESC_NA4004AA_AS	No	ESC_GA4562AA	C4-34	SRR5512182;ILLUMINA;Paired;;SRX2786151	Poultry	2014	RMAE	Animal Feed	NA	Poultry; Retail poultry meat	2014	NA	NA	NA	Oceania	Australia	NA	NA	NA	NA	NA	NA	The Australian National University	Escherichia coli	NA	NA	NA	NA	NA	NA	NA	PRJNA385370	SRP106504	NA	SAMN06893731	SRS2168155	5/5/17	5/5/17	ESC_GA4562AA	Assembled	53	131546	5223263	Escherichia coli / Shigella;98.99%	134	16597	3.61	ESC_NA4004AA_AS	45038
ESC_NA4003AA_AS	No	ESC_GA4563AA	C4-33	SRR5512181;ILLUMINA;Paired;;SRX2786150	Poultry	2014	RMAE	Animal Feed	NA	Poultry; Retail poultry meat	2014	NA	NA	NA	Oceania	Australia	NA	NA	NA	NA	NA	NA	The Australian National University	Escherichia coli	NA	NA	NA	NA	NA	NA	NA	PRJNA385370	SRP106504	NA	SAMN06893730	SRS2168154	5/5/17	5/5/17	ESC_GA4563AA	Assembled	22	59684	5194347	Escherichia coli / Shigella;99.26%	185	46708	3.61	ESC_NA4003AA_AS	45019
ESC_NA4000AA_AS	No	ESC_GA4566AA	C2-117	SRR5512178;ILLUMINA;Paired;;SRX2786147	Poultry	2014	RMAE	Animal Feed	NA	Poultry; Retail poultry meat	2014	NA	NA	NA	Oceania	Australia	NA	NA	NA	NA	NA	NA	The Australian National University	Escherichia coli	NA	NA	NA	NA	NA	NA	NA	PRJNA385370	SRP106504	NA	SAMN06893727	SRS2168151	5/5/17	5/5/17	ESC_GA4566AA	Assembled	33	49926	5188089	Escherichia coli / Shigella;99.37%	230	44331	3.61	ESC_NA4000AA_AS	45023
ESC_NA3999AA_AS	No	ESC_GA4567AA	C2-110	SRR5512177;ILLUMINA;Paired;;SRX2786146	Poultry	2014	RMAE	Animal Feed	NA	Poultry; Retail poultry meat	2014	NA	NA	NA	Oceania	Australia	NA	NA	NA	NA	NA	NA	The Australian National University	Escherichia coli	NA	NA	NA	NA	NA	NA	NA	PRJNA385370	SRP106504	NA	SAMN06893726	SRS2168150	5/5/17	5/5/17	ESC_GA4567AA	Assembled	40	34922	5179712	Escherichia coli / Shigella;90.7%	304	54693	3.61	ESC_NA3999AA_AS	45020
ESC_NA3992AA_AS	No	ESC_GA4574AA	BS36	SRR5512170;ILLUMINA;Paired;;SRX2786139	Human	2014	SEPEC	Human	Human	Homo sapiens; Human blood	2014	NA	NA	NA	Oceania	Australia	NA	NA	NA	NA	NA	NA	The Australian National University	Escherichia coli	NA	NA	NA	NA	NA	NA	NA	PRJNA385370	SRP106504	NA	SAMN06893720	SRS2168142	5/5/17	5/5/17	ESC_GA4574AA	Assembled	64	150456	5345968	Escherichia coli / Shigella;95.79%	125	7782	3.61	ESC_NA3992AA_AS	45027
ESC_NA3982AA_AS	No	ESC_GA4584AA	A1-66	SRR5512160;ILLUMINA;Paired;;SRX2786129	Poultry	2010	RMAE	Animal Feed	NA	Poultry; Retail poultry meat	2010	NA	NA	NA	Oceania	Australia	NA	NA	NA	NA	NA	NA	The Australian National University	Escherichia coli	NA	NA	NA	NA	NA	NA	NA	PRJNA385370	SRP106504	NA	SAMN06893711	SRS2168133	5/5/17	5/5/17	ESC_GA4584AA	Assembled	52	132121	5321969	Escherichia coli / Shigella;98.75%	112	8669	3.61	ESC_NA3982AA_AS	45013
ESC_NA3980AA_AS	No	ESC_GA4586AA	62-2-TI6	SRR5512158;ILLUMINA;Paired;;SRX2786127	Human	2010	Faecal	Human	Human	Homo sapiens; Human terminal ileum biopsy	2010	NA	NA	NA	Oceania	Australia	NA	NA	NA	NA	NA	NA	The Australian National University	Escherichia coli	NA	NA	NA	NA	NA	NA	NA	PRJNA385370	SRP106504	NA	SAMN06893709	SRS2168131	5/5/17	5/5/17	ESC_GA4586AA	Assembled	83	99955	5245719	Escherichia coli / Shigella;100.0%	159	13249	3.61	ESC_NA3980AA_AS	45016
ESC_NA3975AA_AS	No	ESC_GA4591AA	W4-39	SRR5512153;ILLUMINA;Paired;;SRX2786122	Poultry	2014	RMAE	Animal Feed	NA	Poultry; Retail poultry meat	2014	NA	NA	NA	Oceania	Australia	NA	NA	NA	NA	NA	NA	The Australian National University	Escherichia coli	NA	NA	NA	NA	NA	NA	NA	PRJNA385370	SRP106504	NA	SAMN06893796	SRS2168126	5/5/17	5/5/17	ESC_GA4591AA	Assembled	38	83109	5337099	Escherichia coli / Shigella;81.6%	227	29922	3.61	ESC_NA3975AA_AS	45106
ESC_NA3974AA_AS	No	ESC_GA4592AA	W4-37	SRR5512152;ILLUMINA;Paired;;SRX2786121	Poultry	2014	RMAE	Animal Feed	NA	Poultry; Retail poultry meat	2014	NA	NA	NA	Oceania	Australia	NA	NA	NA	NA	NA	NA	The Australian National University	Escherichia coli	NA	NA	NA	NA	NA	NA	NA	PRJNA385370	SRP106504	NA	SAMN06893795	SRS2168125	5/5/17	5/5/17	ESC_GA4592AA	Assembled	46	115088	5215133	Escherichia coli / Shigella;98.92%	118	18934	3.61	ESC_NA3974AA_AS	45005
ESC_NA3973AA_AS	No	ESC_GA4593AA	W4-35	SRR5512151;ILLUMINA;Paired;;SRX2786120	Poultry	2014	RMAE	Animal Feed	NA	Poultry; Retail poultry meat	2014	NA	NA	NA	Oceania	Australia	NA	NA	NA	NA	NA	NA	The Australian National University	Escherichia coli	NA	NA	NA	NA	NA	NA	NA	PRJNA385370	SRP106504	NA	SAMN06893794	SRS2168124	5/5/17	5/5/17	ESC_GA4593AA	Assembled	28	72953	5274935	Escherichia coli / Shigella;99.18%	171	34299	3.61	ESC_NA3973AA_AS	45006
ESC_NA3971AA_AS	No	ESC_GA4595AA	2H-276-5	SRR5512149;ILLUMINA;Paired;;SRX2786118	Human	2011	Faecal	Human	Human	Homo sapiens; Human faecal	2011	NA	NA	NA	Oceania	Australia	NA	NA	NA	NA	NA	NA	The Australian National University	Escherichia coli	NA	NA	NA	NA	NA	NA	NA	PRJNA385370	SRP106504	NA	SAMN06893695	SRS2168122	5/5/17	5/5/17	ESC_GA4595AA	Assembled	26	39298	5264352	Escherichia coli / Shigella;99.41%	265	60903	3.61	ESC_NA3971AA_AS	45007
ESC_SA8312AA_AS	Yes	ESC_JA5679AA	Chicken	SRR7469829;ILLUMINA;Paired;;SRX4339681	Poultry	2012	APEC	Poultry	Avian	Gallus gallus domesticus	2012	11	NA	NA	Oceania	Australia	NA	NA	NA	NA	NA	NA	University of Technology, Sydney	Escherichia coli	NA	O1:H7	NA	NA	NA	NA	NA	PRJNA479542	SRP151965	NA	SAMN09580041	SRS3500580	4/7/18	4/7/18	ESC_JA5679AA	Assembled	54	225326	5411483	Escherichia coli / Shigella;98.08%	178	41640	4	ESC_SA8312AA_AS	70307
ESC_SA8296AA_AS	Yes	ESC_JA5695AA	Chicken	SRR7469845;ILLUMINA;Paired;;SRX4339665	Poultry	2014	APEC	Poultry	Avian	Gallus gallus domesticus	2014	7	NA	NA	Oceania	Australia	NA	NA	NA	NA	NA	NA	University of Technology, Sydney	Escherichia coli	NA	Ont:H7	NA	NA	NA	NA	NA	PRJNA479542	SRP151965	NA	SAMN09580048	SRS3500566	4/7/18	4/7/18	ESC_JA5695AA	Assembled	74	87351	5321399	Escherichia coli / Shigella;99.22%	196	45532	4	ESC_SA8296AA_AS	70311
ESC_SA8291AA_AS	Yes	ESC_JA5700AA	Chicken	SRR7469850;ILLUMINA;Paired;;SRX4339660	Poultry	2015	APEC	Poultry	Avian	Gallus gallus domesticus	2015	7	NA	NA	Oceania	Australia	NA	NA	NA	NA	NA	NA	University of Technology, Sydney	Escherichia coli	NA	Ont:H7	NA	NA	NA	NA	NA	PRJNA479542	SRP151965	NA	SAMN09580053	SRS3500558	4/7/18	4/7/18	ESC_JA5700AA	Assembled	59	94269	5322243	Escherichia coli / Shigella;98.36%	193	39040	4	ESC_SA8291AA_AS	69262
ESC_SA8273AA_AS	Yes	ESC_JA5718AA	Chicken	SRR7469868;ILLUMINA;Paired;;SRX4339642	Poultry	2009	APEC	Poultry	Avian	Gallus gallus domesticus	2009	2	NA	NA	Oceania	Australia	NA	NA	NA	NA	NA	NA	University of Technology, Sydney	Escherichia coli	NA	Ont:H7	NA	NA	NA	NA	NA	PRJNA479542	SRP151965	NA	SAMN09579990	SRS3500543	4/7/18	4/7/18	ESC_JA5718AA	Assembled	49	176526	5369129	Escherichia coli / Shigella;96.4%	152	50554	4	ESC_SA8273AA_AS	70276
ESC_SA8250AA_AS	Yes	ESC_JA5741AA	Poultry animal (variety unknown)	SRR7469891;ILLUMINA;Paired;;SRX4339619	Poultry	2010	APEC	NA	NA	NA	2010	10	NA	NA	Oceania	Australia	NA	NA	NA	NA	NA	NA	University of Technology, Sydney	Escherichia coli	NA	Ont:H7	NA	NA	NA	NA	NA	PRJNA479542	SRP151965	NA	SAMN09580011	SRS3500518	4/7/18	4/7/18	ESC_JA5741AA	Assembled	61	191692	5312787	Escherichia coli / Shigella;95.86%	134	58206	4	ESC_SA8250AA_AS	70288
ESC_SA8243AA_AS	Yes	ESC_JA5748AA	Chicken	SRR7469898;ILLUMINA;Paired;;SRX4339612	Poultry	2010	APEC	Poultry	Avian	Gallus gallus domesticus	2010	9	NA	NA	Oceania	Australia	NA	NA	NA	NA	NA	NA	University of Technology, Sydney	Escherichia coli	NA	Ont:H7	NA	NA	NA	NA	NA	PRJNA479542	SRP151965	NA	SAMN09580010	SRS3500510	4/7/18	4/7/18	ESC_JA5748AA	Assembled	42	191864	5383354	Escherichia coli / Shigella;97.41%	145	85362	4	ESC_SA8243AA_AS	69236
ESC_VA0598AA_AS	No	ESC_KA6836AA	NA	ERR2910020;ILLUMINA;Paired;450;ERX2913180	Human	----	ExPEC	NA	NA	NA	NA	NA	NA	NA	NA	NA	NA	NA	NA	NA	NA	NA	Wellcome Sanger Institute	Escherichia coli	NA	NA	NA	NA	NA	NA	NA	PRJEB22030	ERP024349	NA	SAMEA104305508	ERS1930486	2/12/18	23/11/18	ESC_KA6836AA	Assembled	66	204005	5425229	Escherichia coli / Shigella;93.93%	94	11746	4	ESC_VA0598AA_AS	78857
ESC_GB6943AA_AS	Yes	ESC_PA0993AA	EC68_ST95C	SRR7967899;ILLUMINA;Paired;;SRX4801399	Human	2013	SEPEC	Human	Human	Homo sapiens; blood culture	2013	5	NA	NA	Oceania	Australia	NA	NA	NA	NA	NA	NA	University of Technology Sydney	Escherichia coli	NA	NA	NA	NA	NA	NA	NA	PRJNA480723	SRP163533	NA	SAMN10180260	SRS3880450	18/11/19	4/10/19	ESC_PA0993AA	Assembled	61	250605	5359872	Escherichia coli / Shigella;97.34%	108	24650	4.1	ESC_GB6943AA_AS	121467
ESC_HB8007AA_AS	No	ESC_PA6369AA	ECOL-19-VL-OH-WA-0011	SRR10810353;ILLUMINA;Paired;500;SRX7483857	Canine	2019	UPEC	Companion Animal	Canine	Urine (Canis lupus)	2019	3	NA	NA	North America	United States	Washington	NA	NA	NA	NA	NA	FDA Center for Food Safety and Applied Nutrition	Escherichia coli	NA	NA	NA	NA	NA	NA	NA	PRJNA318589	SRP115288	NA	SAMN13703479	SRS5926531	1/1/20	31/12/19	ESC_PA6369AA	Assembled	116	87512	5383442	Escherichia coli / Shigella;98.77%	233	50328	4.1	ESC_HB8007AA_AS	124775
ESC_BA7454AA_AS	No	ESC_BA0671AA	KH013	DRR033777;ILLUMINA;Paired;0;DRX030497	Other	2011	Faecal	Companion Animal	NA	septic tank	2011	NA	NA	NA	Asia	Japan	NA	NA	NA	NA	NA	NA	KYOTO_PREF	Escherichia coli	NA	NA	NA	NA	NA	NA	NA	PRJDB3552	DRP002628	NA	SAMD00029127	DRS019515	27/8/15	28/4/15	ESC_BA0671AA	Assembled	54.26	221596	5195344	Escherichia coli / Shigella;98.74%	85	7774	2.2	ESC_BA7454AA_AS	15022
ESC_CA6119AA_AS	No	ESC_BA4723AA	AZ-TG73711	SRR1505444;ILLUMINA;Paired;500;SRX644970	Poultry	2013	RMAE	Poultry	Avian	Thin Sliced Chicken Breast	2013	7	NA	NA	North America	United States	Illinois	NA	NA	NA	NA	NA	FOOD AND DRUG ADMINISTRATION, CENTER FOR FOOD SAFETY AND APPLIED NUTRITION	Escherichia coli	NA	NA	NA	NA	NA	NA	NA	PRJNA230968	SRP038995	NA	SAMN02628681	SRS653157	27/8/15	2/7/14	ESC_BA4723AA	Assembled	82.7	204006	5324320	Escherichia coli / Shigella;85.29%	115	4435	2.2	ESC_CA6119AA_AS	12264
ESC_CA4830AA_AS	No	ESC_BA4877AA	upec-98	SRR1314597;ILLUMINA;Paired;;SRX560614	Human	2011	UPEC	Human	Human	patient with urinary tract infection; Homo sapiens	2011	NA	NA	NA	North America	United States	Washington	NA	NA	NA	NA	NA	UNIVERSITY OF WASHINGTON	Escherichia coli	NA	NA	NA	NA	NA	NA	NA	PRJNA248737	SRP042632	NA	SAMN02802194	SRS624909	27/8/15	26/10/14	ESC_BA4877AA	Assembled	59.67	411768	5125850	Escherichia coli / Shigella;100.0%	94	3515	2.2	ESC_CA4830AA_AS	12134
ESC_CA3085AA_AS	No	ESC_BA4884AA	upec-94	SRR1314593;ILLUMINA;Paired;;SRX560610	Human	2011	UPEC	Human	Human	patient with urinary tract infection; Homo sapiens	2011	NA	NA	NA	North America	United States	Washington	NA	NA	NA	NA	NA	UNIVERSITY OF WASHINGTON	Escherichia coli	NA	NA	NA	NA	NA	NA	NA	PRJNA248737	SRP042632	NA	SAMN02802190	SRS624906	27/8/15	26/10/14	ESC_BA4884AA	Assembled	53.66	100952	4967238	Escherichia coli / Shigella;99.46%	178	7822	2.2	ESC_CA3085AA_AS	12125
ESC_BA3227AA_AS	No	ESC_BA4916AA	upec-8	SRR1314577;ILLUMINA;Paired;;SRX560594	Human	2011	UPEC	Human	Human	patient with urinary tract infection; Homo sapiens	2011	NA	NA	NA	North America	United States	Washington	NA	NA	NA	NA	NA	UNIVERSITY OF WASHINGTON	Escherichia coli	NA	NA	NA	NA	NA	NA	NA	PRJNA248737	SRP042632	NA	SAMN02802174	SRS624890	27/8/15	26/10/14	ESC_BA4916AA	Assembled	69.35	171592	4976243	Escherichia coli / Shigella;100.0%	107	3395	2.2	ESC_BA3227AA_AS	12098
ESC_BA1000AA_AS	No	ESC_BA4926AA	upec-75	SRR1314572;ILLUMINA;Paired;;SRX560589	Human	2011	UPEC	Human	Human	patient with urinary tract infection; Homo sapiens	2011	NA	NA	NA	North America	United States	Washington	NA	NA	NA	NA	NA	UNIVERSITY OF WASHINGTON	Escherichia coli	NA	NA	NA	NA	NA	NA	NA	PRJNA248737	SRP042632	NA	SAMN02802169	SRS624885	27/8/15	26/10/14	ESC_BA4926AA	Assembled	121.72	229460	5116201	Escherichia coli / Shigella;96.55%	85	1998	2.2	ESC_BA1000AA_AS	12089
ESC_BA8190AA_AS	No	ESC_BA4930AA	upec-73	SRR1314570;ILLUMINA;Paired;;SRX560587	Human	2011	UPEC	Human	Human	patient with urinary tract infection; Homo sapiens	2011	NA	NA	NA	North America	United States	Washington	NA	NA	NA	NA	NA	UNIVERSITY OF WASHINGTON	Escherichia coli	NA	NA	NA	NA	NA	NA	NA	PRJNA248737	SRP042632	NA	SAMN02802167	SRS624883	27/8/15	26/10/14	ESC_BA4930AA	Assembled	68.38	181186	5064459	Escherichia coli / Shigella;100.0%	102	2865	2.2	ESC_BA8190AA_AS	12084
ESC_CA0637AA_AS	No	ESC_BA4933AA	upec-72	SRR1314569;ILLUMINA;Paired;;SRX560586	Human	2011	UPEC	Human	Human	patient with urinary tract infection; Homo sapiens	2011	NA	NA	NA	North America	United States	Washington	NA	NA	NA	NA	NA	UNIVERSITY OF WASHINGTON	Escherichia coli	NA	NA	NA	NA	NA	NA	NA	PRJNA248737	SRP042632	NA	SAMN02802166	SRS624882	27/8/15	26/10/14	ESC_BA4933AA	Assembled	44.52	88825	5065356	Escherichia coli / Shigella;91.95%	178	8298	2.2	ESC_CA0637AA_AS	12081
ESC_BA3061AA_AS	No	ESC_BA4981AA	upec-51	SRR1314546;ILLUMINA;Paired;;SRX560563	Human	2011	UPEC	Human	Human	patient with urinary tract infection; Homo sapiens	2011	NA	NA	NA	North America	United States	Washington	NA	NA	NA	NA	NA	UNIVERSITY OF WASHINGTON	Escherichia coli	NA	NA	NA	NA	NA	NA	NA	PRJNA248737	SRP042632	NA	SAMN02802143	SRS624859	27/8/15	26/10/14	ESC_BA4981AA	Assembled	90.09	185937	5060984	Escherichia coli / Shigella;95.05%	98	1587	2.2	ESC_BA3061AA_AS	12042
ESC_BA2574AA_AS	No	ESC_BA5095AA	upec-255	SRR1314484;ILLUMINA;Paired;;SRX560501	Human	2012	UPEC	Human	Human	patient with urinary tract infection; Homo sapiens	2012	NA	NA	NA	North America	United States	Washington	NA	NA	NA	NA	NA	UNIVERSITY OF WASHINGTON	Escherichia coli	NA	NA	NA	NA	NA	NA	NA	PRJNA248737	SRP042632	NA	SAMN02802081	SRS624797	27/8/15	26/10/14	ESC_BA5095AA	Assembled	60.45	175923	5131443	Escherichia coli / Shigella;99.08%	109	2797	2.2	ESC_BA2574AA_AS	11949
ESC_BA6731AA_AS	No	ESC_BA5102AA	upec-249	SRR1314477;ILLUMINA;Paired;;SRX560494	Human	2011	UPEC	Human	Human	patient with urinary tract infection; Homo sapiens	2011	NA	NA	NA	North America	United States	Washington	NA	NA	NA	NA	NA	UNIVERSITY OF WASHINGTON	Escherichia coli	NA	NA	NA	NA	NA	NA	NA	PRJNA248737	SRP042632	NA	SAMN02802074	SRS624790	27/8/15	26/10/14	ESC_BA5102AA	Assembled	138.44	203908	5102711	Escherichia coli / Shigella;100.0%	135	2157	2.2	ESC_BA6731AA_AS	11948
ESC_CA6171AA_AS	No	ESC_BA5111AA	upec-240	SRR1314468;ILLUMINA;Paired;;SRX560485	Human	2011	UPEC	Human	Human	patient with urinary tract infection; Homo Sapiens	2011	NA	NA	NA	North America	United States	NA	NA	NA	NA	NA	NA	UNIVERSITY OF WASHINGTON	Escherichia coli	NA	NA	NA	NA	NA	NA	NA	PRJNA248737	SRP042632	NA	SAMN02802065	SRS624781	27/8/15	26/10/14	ESC_BA5111AA	Assembled	797.03	171578	5201717	Escherichia coli / Shigella;99.17%	118	1382	2.2	ESC_CA6171AA_AS	11944
ESC_CA6770AA_AS	No	ESC_BA5146AA	upec-209	SRR1314433;ILLUMINA;Paired;;SRX560450	Human	2011	UPEC	Human	Human	patient with urinary tract infection; Homo sapiens	2011	NA	NA	NA	North America	United States	Washington	NA	NA	NA	NA	NA	UNIVERSITY OF WASHINGTON	Escherichia coli	NA	NA	NA	NA	NA	NA	NA	PRJNA248737	SRP042632	NA	SAMN02802030	SRS624746	27/8/15	26/10/14	ESC_BA5146AA	Assembled	24.72	154216	5311951	Escherichia coli / Shigella;100.0%	127	8819	2.2	ESC_CA6770AA_AS	11922
ESC_BA3967AA_AS	No	ESC_BA5160AA	upec-197	SRR1314419;ILLUMINA;Paired;;SRX560436	Human	2011	UPEC	Human	Human	patient with urinary tract infection; Homo sapiens	2011	NA	NA	NA	North America	United States	Washington	NA	NA	NA	NA	NA	UNIVERSITY OF WASHINGTON	Escherichia coli	NA	NA	NA	NA	NA	NA	NA	PRJNA248737	SRP042632	NA	SAMN02802016	SRS624732	27/8/15	26/10/14	ESC_BA5160AA	Assembled	236.16	286193	5025537	Escherichia coli / Shigella;98.62%	78	1418	2.2	ESC_BA3967AA_AS	11911
ESC_CA5916AA_AS	No	ESC_BA5173AA	upec-185	SRR1314406;ILLUMINA;Paired;;SRX560423	Human	2011	UPEC	Human	Human	patient with urinary tract infection; Homo sapiens	2011	NA	NA	NA	North America	United States	Washington	NA	NA	NA	NA	NA	UNIVERSITY OF WASHINGTON	Escherichia coli	NA	NA	NA	NA	NA	NA	NA	PRJNA248737	SRP042632	NA	SAMN02802003	SRS624719	27/8/15	26/10/14	ESC_BA5173AA	Assembled	74.01	225250	5027246	Escherichia coli / Shigella;95.75%	153	3540	2.2	ESC_CA5916AA_AS	11905
ESC_BA5541AA_AS	No	ESC_BA5191AA	upec-169	SRR1314388;ILLUMINA;Paired;;SRX560405	Human	2011	UPEC	Human	Human	patient with urinary tract infection; Homo sapiens	2011	NA	NA	NA	North America	United States	Washington	NA	NA	NA	NA	NA	UNIVERSITY OF WASHINGTON	Escherichia coli	NA	NA	NA	NA	NA	NA	NA	PRJNA248737	SRP042632	NA	SAMN02801985	SRS624701	27/8/15	26/10/14	ESC_BA5191AA	Assembled	123.2	203502	5132446	Escherichia coli / Shigella;100.0%	117	1750	2.2	ESC_BA5541AA_AS	11891
ESC_CA2713AA_AS	No	ESC_BA5204AA	upec-157	SRR1314375;ILLUMINA;Paired;;SRX560392	Human	2011	UPEC	Human	Human	patient with urinary tract infection; Homo sapiens	2011	NA	NA	NA	North America	United States	Washington	NA	NA	NA	NA	NA	UNIVERSITY OF WASHINGTON	Escherichia coli	NA	NA	NA	NA	NA	NA	NA	PRJNA248737	SRP042632	NA	SAMN02801972	SRS624688	27/8/15	26/10/14	ESC_BA5204AA	Assembled	58.22	261134	5191170	Escherichia coli / Shigella;100.0%	171	5088	2.2	ESC_CA2713AA_AS	11885
ESC_BA4389AA_AS	No	ESC_BA5218AA	upec-144	SRR1314361;ILLUMINA;Paired;;SRX560378	Human	2011	UPEC	Human	Human	patient with urinary tract infection; Homo sapiens	2011	NA	NA	NA	North America	United States	Washington	NA	NA	NA	NA	NA	UNIVERSITY OF WASHINGTON	Escherichia coli	NA	NA	NA	NA	NA	NA	NA	PRJNA248737	SRP042632	NA	SAMN02801958	SRS624674	27/8/15	26/10/14	ESC_BA5218AA	Assembled	137.56	194201	5110115	Escherichia coli / Shigella;100.0%	135	1578	2.2	ESC_BA4389AA_AS	11871
ESC_AA9421AA_AS	No	ESC_BA5227AA	upec-136	SRR1314352;ILLUMINA;Paired;;SRX560369	Human	2011	UPEC	Human	Human	patient with urinary tract infection; Homo sapiens	2011	NA	NA	NA	North America	United States	Washington	NA	NA	NA	NA	NA	UNIVERSITY OF WASHINGTON	Escherichia coli	NA	NA	NA	NA	NA	NA	NA	PRJNA248737	SRP042632	NA	SAMN02801949	SRS624665	27/8/15	26/10/14	ESC_BA5227AA	Assembled	44.87	348608	5256780	Escherichia coli / Shigella;100.0%	118	4680	2.2	ESC_AA9421AA_AS	11862
ESC_BA1242AA_AS	No	ESC_BA5244AA	upec-124	SRR1314339;ILLUMINA;Paired;;SRX560356	Human	2011	UPEC	Human	Human	patient with urinary tract infection; Homo sapiens	2011	NA	NA	NA	North America	United States	Washington	NA	NA	NA	NA	NA	UNIVERSITY OF WASHINGTON	Escherichia coli	NA	NA	NA	NA	NA	NA	NA	PRJNA248737	SRP042632	NA	SAMN02801936	SRS624653	27/8/15	26/10/14	ESC_BA5244AA	Assembled	30.89	182283	4959656	Escherichia coli / Shigella;100.0%	79	6662	2.2	ESC_BA1242AA_AS	11848
ESC_BA2267AA_AS	No	ESC_BA5251AA	upec-120	SRR1314335;ILLUMINA;Paired;;SRX560352	Human	2011	UPEC	Human	Human	patient with urinary tract infection; Homo sapiens	2011	NA	NA	NA	North America	United States	Washington	NA	NA	NA	NA	NA	UNIVERSITY OF WASHINGTON	Escherichia coli	NA	NA	NA	NA	NA	NA	NA	PRJNA248737	SRP042632	NA	SAMN02801932	SRS624648	27/8/15	26/10/14	ESC_BA5251AA	Assembled	37.29	186535	5295487	Escherichia coli / Shigella;97.56%	178	7855	2.2	ESC_BA2267AA_AS	11845
ESC_BA1451AA_AS	No	ESC_BA5284AA	upec-106	SRR1314319;ILLUMINA;Paired;;SRX560336	Human	2011	UPEC	Human	Human	patient with urinary tract infection; Homo sapiens	2011	NA	NA	NA	North America	United States	Washington	NA	NA	NA	NA	NA	UNIVERSITY OF WASHINGTON	Escherichia coli	NA	NA	NA	NA	NA	NA	NA	PRJNA248737	SRP042632	NA	SAMN02801916	SRS624632	27/8/15	26/10/14	ESC_BA5284AA	Assembled	68.16	246237	5127194	Escherichia coli / Shigella;96.75%	148	2782	2.2	ESC_BA1451AA_AS	11816
ESC_CA2243AA_AS	No	ESC_BA5333AA	blood-11-0041	SRR1314296;ILLUMINA;Paired;;SRX560313	Human	2011	SEPEC	Human	Human	blood from patient with bacteremia; Homo sapiens	2011	NA	NA	NA	North America	United States	NA	NA	NA	NA	NA	NA	UNIVERSITY OF WASHINGTON	Escherichia coli	NA	NA	NA	NA	NA	NA	NA	PRJNA248737	SRP042632	NA	SAMN02801893	SRS624608	27/8/15	26/10/14	ESC_BA5333AA	Assembled	30.12	176237	5007332	Escherichia coli / Shigella;98.94%	93	8826	2.2	ESC_CA2243AA_AS	11787
ESC_BA0967AA_AS	No	ESC_BA5335AA	blood-11-0031	SRR1314295;ILLUMINA;Paired;;SRX560312	Human	2011	SEPEC	Human	Human	blood from patient with bacteremia; Homo sapiens	2011	NA	NA	NA	North America	United States	NA	NA	NA	NA	NA	NA	UNIVERSITY OF WASHINGTON	Escherichia coli	NA	NA	NA	NA	NA	NA	NA	PRJNA248737	SRP042632	NA	SAMN02801892	SRS624616	27/8/15	26/10/14	ESC_BA5335AA	Assembled	141.9	412067	5060279	Escherichia coli / Shigella;98.79%	86	2826	2.2	ESC_BA0967AA_AS	11786
ESC_BA7761AA_AS	No	ESC_BA5369AA	blood-10-0687	SRR1314278;ILLUMINA;Paired;;SRX560295	Human	2010	SEPEC	Human	Human	blood from patient with bacteremia; Homo sapiens	2010	NA	NA	NA	North America	United States	NA	NA	NA	NA	NA	NA	UNIVERSITY OF WASHINGTON	Escherichia coli	NA	NA	NA	NA	NA	NA	NA	PRJNA248737	SRP042632	NA	SAMN02801875	SRS624591	27/8/15	26/10/14	ESC_BA5369AA	Assembled	70.23	267959	5109614	Escherichia coli / Shigella;100.0%	79	2401	2.2	ESC_BA7761AA_AS	11755
ESC_AA7971AA_AS	No	ESC_BA5371AA	blood-10-0686	SRR1314277;ILLUMINA;Paired;;SRX560294	Human	2010	SEPEC	Human	Human	blood from patient with bacteremia; Homo sapiens	2010	NA	NA	NA	North America	United States	NA	NA	NA	NA	NA	NA	UNIVERSITY OF WASHINGTON	Escherichia coli	NA	NA	NA	NA	NA	NA	NA	PRJNA248737	SRP042632	NA	SAMN02801874	SRS624590	27/8/15	26/10/14	ESC_BA5371AA	Assembled	290.86	175567	5131083	Escherichia coli / Shigella;97.1%	385	4422	2.2	ESC_AA7971AA_AS	11755
ESC_CA0894AA_AS	No	ESC_BA5419AA	blood-09-0751	SRR1314253;ILLUMINA;Paired;;SRX560270	Human	2009	SEPEC	Human	Human	blood from patient with bacteremia; Homo sapiens	2009	NA	NA	NA	North America	United States	NA	NA	NA	NA	NA	NA	UNIVERSITY OF WASHINGTON	Escherichia coli	NA	NA	NA	NA	NA	NA	NA	PRJNA248737	SRP042632	NA	SAMN02801850	SRS624566	27/8/15	26/10/14	ESC_BA5419AA	Assembled	86.52	174187	5367883	Escherichia coli / Shigella;99.54%	221	5011	2.2	ESC_CA0894AA_AS	11721
ESC_CA6692AA_AS	No	ESC_BA5486AA	blood-08-0654	SRR1314221;ILLUMINA;Paired;;SRX560238	Human	2008	SEPEC	Human	Human	blood from patient with bacteremia; Homo sapiens	2008	NA	NA	NA	North America	United States	Washington	NA	NA	NA	NA	NA	UNIVERSITY OF WASHINGTON	Escherichia coli	NA	NA	NA	NA	NA	NA	NA	PRJNA248737	SRP042632	NA	SAMN02801818	SRS624534	27/8/15	26/10/14	ESC_BA5486AA	Assembled	32.95	188399	5139393	Escherichia coli / Shigella;100.0%	93	7220	2.2	ESC_CA6692AA_AS	11673
ESC_BA5185AA_AS	No	ESC_BA5490AA	blood-08-0493	SRR1314219;ILLUMINA;Paired;;SRX560236	Human	2008	SEPEC	Human	Human	blood from patient with bacteremia; Homo sapiens	2008	NA	NA	NA	North America	United States	Washington	NA	NA	NA	NA	NA	UNIVERSITY OF WASHINGTON	Escherichia coli	NA	NA	NA	NA	NA	NA	NA	PRJNA248737	SRP042632	NA	SAMN02801816	SRS624532	27/8/15	26/10/14	ESC_BA5490AA	Assembled	66.1	264142	5100296	Escherichia coli / Shigella;100.0%	104	2968	2.2	ESC_BA5185AA_AS	11668
ESC_BA4108AA_AS	No	ESC_BA8159AA	AZ-TG73627	SRR1269348;ILLUMINA;Paired;500;SRX532258	Poultry	2013	RMAE	Poultry	Avian	Skinless Boneless Chicken Breast	2013	7	NA	NA	North America	United States	Alabama	NA	NA	NA	NA	NA	FOOD AND DRUG ADMINISTRATION, CENTER FOR FOOD SAFETY AND APPLIED NUTRITION	Escherichia coli	NA	NA	NA	NA	NA	NA	NA	PRJNA230968	SRP038995	NA	SAMN02628660	SRS601232	27/8/15	2/5/14	ESC_BA8159AA	Assembled	48.74	352506	5139043	Escherichia coli / Shigella;98.59%	90	5113	2.2	ESC_BA4108AA_AS	9381
ESC_CA5420AA_AS	No	ESC_BA8378AA	BIDMC 65	SRR1187790;ILLUMINA;Paired;180;SRX484939,SRR1180885;ILLUMINA;Paired;649;SRX479956,SRR1187718;ILLUMINA;Paired;180;SRX484939,SRR1180941;ILLUMINA;Paired;649;SRX479956	Human	2013	ExPEC	Human	Human	Homo sapiens; ABSCESS	2013	NA	NA	NA	North America	United States	Massachusetts	Suffolk County	Boston	NA	42.3	-71	Broad Institute	Escherichia coli	NA	NA	NA	NA	NA	NA	NA	PRJNA234153	SRP039298	NA	SAMN02581286	SRS565175	27/8/15	11/3/14	ESC_BA8378AA	Assembled	115.65	563740	5059780	Escherichia coli / Shigella;100.0%	80	1370	2.2	ESC_CA5420AA_AS	9238
ESC_FA7190AA_AS	No	ESC_BA9051AA	BIDMC 49a	SRR999495;ILLUMINA;Paired;180;SRX357467,SRR1010894;ILLUMINA;Paired;5000;SRX363717,SRR999494;ILLUMINA;Paired;180;SRX357467,SRR1010893;ILLUMINA;Paired;5000;SRX363717	Human	2012	SEPEC	Human	Human	Homo sapiens; BLOOD CULTURE	2012	12	NA	NA	North America	United States	Massachusetts	Suffolk County	Boston	NA	42.3	-71	Broad Institute	Escherichia coli	NA	NA	NA	NA	NA	NA	NA	PRJNA219256	SRP030172	NA	SAMN02356588	SRS485441	27/8/15	9/10/13	ESC_BA9051AA	Assembled	96.53	264350	5025267	Escherichia coli / Shigella;99.08%	114	1678	2.2	ESC_FA7190AA_AS	8712
ESC_CA0987AA_AS	No	ESC_BA9126AA	UMEA 3893-1	SRR958965;ILLUMINA;Paired;5000;SRX340684,SRR786381;ILLUMINA;Paired;180;SRX251588,SRR786382;ILLUMINA;Paired;180;SRX251588,SRR958966;ILLUMINA;Paired;5000;SRX340683	Human	1996	UPEC	Human	Human	Homo sapiens; Urine	1996	NA	NA	NA	Europe	Sweden	NA	NA	NA	NA	NA	NA	Broad Institute	Escherichia coli	NA	NA	NA	NA	NA	NA	NA	PRJNA186377	SRP019738	NA	SAMN01885986	SRS402393	27/8/15	28/8/13	ESC_BA9126AA	Assembled	115.01	347101	5025551	Escherichia coli / Shigella;100.0%	142	1462	2.2	ESC_CA0987AA_AS	8673
ESC_CA1554AA_AS	No	ESC_BA9135AA	UMEA 3702-1	SRR958829;ILLUMINA;Paired;5000;SRX340665,SRR786364;ILLUMINA;Paired;180;SRX251570,SRR786363;ILLUMINA;Paired;180;SRX251570,SRR958828;ILLUMINA;Paired;5000;SRX340666	Human	1996	UPEC	Human	Human	Homo sapiens; Urine	1996	NA	NA	NA	Europe	Sweden	NA	NA	NA	NA	NA	NA	Broad Institute	Escherichia coli	NA	NA	NA	NA	NA	NA	NA	PRJNA186368	SRP019729	NA	SAMN01885977	SRS402382	27/8/15	28/8/13	ESC_BA9135AA	Assembled	107.13	257329	4976864	Escherichia coli / Shigella;100.0%	140	4733	2.2	ESC_CA1554AA_AS	8664
ESC_CA5933AA_AS	No	ESC_BA9141AA	UMEA 3662-1	SRR786352;ILLUMINA;Paired;180;SRX251557,SRR958796;ILLUMINA;Paired;5000;SRX340654,SRR958797;ILLUMINA;Paired;5000;SRX340653,SRR786351;ILLUMINA;Paired;180;SRX251557	Human	1996	UPEC	Human	Human	Homo sapiens; Urine	1996	NA	NA	NA	Europe	Sweden	NA	NA	NA	NA	NA	NA	Broad Institute	Escherichia coli	NA	NA	NA	NA	NA	NA	NA	PRJNA186362	SRP019723	NA	SAMN01885971	SRS402375	27/8/15	28/8/13	ESC_BA9141AA	Assembled	137.37	203930	5041330	Escherichia coli / Shigella;100.0%	106	1058	2.2	ESC_CA5933AA_AS	8659
ESC_HA0689AA_AS	No	ESC_BA9164AA	UMEA 3298-1	SRR958733;ILLUMINA;Paired;5000;SRX340608,SRR786308;ILLUMINA;Paired;180;SRX251513,SRR958732;ILLUMINA;Paired;5000;SRX340607,SRR786309;ILLUMINA;Paired;180;SRX251513	Human	1995	UPEC	Human	Human	Homo sapiens; Urine	1995	NA	NA	NA	Europe	Sweden	NA	NA	NA	NA	NA	NA	Broad Institute	Escherichia coli	NA	NA	NA	NA	NA	NA	NA	PRJNA186339	SRP019699	NA	SAMN01885948	SRS402345	27/8/15	28/8/13	ESC_BA9164AA	Assembled	96	129172	5168959	Escherichia coli / Shigella;97.79%	258	9240	3.41	ESC_HA0689AA_AS	22501
ESC_CA5222AA_AS	No	ESC_BA9184AA	UMEA 3206-1	SRR786189;ILLUMINA;Paired;180;SRX251479,SRR958635;ILLUMINA;Paired;5000;SRX340567,SRR786190;ILLUMINA;Paired;180;SRX251479,SRR958636;ILLUMINA;Paired;5000;SRX340567	Human	1995	UPEC	Human	Human	Homo sapiens; Urine	1995	NA	NA	NA	Europe	Sweden	NA	NA	NA	NA	NA	NA	Broad Institute	Escherichia coli	NA	NA	NA	NA	NA	NA	NA	PRJNA186318	SRP019680	NA	SAMN01885928	SRS402322	27/8/15	28/8/13	ESC_BA9184AA	Assembled	82.01	200439	5133651	Escherichia coli / Shigella;100.0%	124	1496	2.2	ESC_CA5222AA_AS	8620
ESC_CA4056AA_AS	No	ESC_BA9185AA	UMEA 3203-1	SRR786186;ILLUMINA;Paired;180;SRX251475,SRR958633;ILLUMINA;Paired;5000;SRX340561,SRR958634;ILLUMINA;Paired;5000;SRX340561,SRR786187;ILLUMINA;Paired;180;SRX251475	Human	1995	UPEC	Human	Human	Homo sapiens; Urine	1995	NA	NA	NA	Europe	Sweden	NA	NA	NA	NA	NA	NA	Broad Institute	Escherichia coli	NA	NA	NA	NA	NA	NA	NA	PRJNA186317	SRP019678	NA	SAMN01885927	SRS402319	27/8/15	28/8/13	ESC_BA9185AA	Assembled	71.13	307677	5247156	Escherichia coli / Shigella;99.4%	183	2438	2.2	ESC_CA4056AA_AS	8617
ESC_FA1638AA_AS	No	ESC_BA9210AA	UMEA 3140-1	SRR958576;ILLUMINA;Paired;5000;SRX340535,SRR786007;ILLUMINA;Paired;180;SRX251429,SRR958577;ILLUMINA;Paired;5000;SRX340535,SRR786008;ILLUMINA;Paired;180;SRX251429	Human	1995	UPEC	Human	Human	Homo sapiens; Urine	1995	NA	NA	NA	Europe	Sweden	NA	NA	NA	NA	NA	NA	Broad Institute	Escherichia coli	NA	NA	NA	NA	NA	NA	NA	PRJNA186292	SRP019654	NA	SAMN01885902	SRS402287	27/8/15	28/8/13	ESC_BA9210AA	Assembled	93.45	189545	5010312	Escherichia coli / Shigella;98.98%	216	6667	2.2	ESC_FA1638AA_AS	8589
ESC_CA2638AA_AS	No	ESC_BA9225AA	UMEA 3041-1	SRR785844;ILLUMINA;Paired;180;SRX251409,SRR958550;ILLUMINA;Paired;5000;SRX340506,SRR785842;ILLUMINA;Paired;180;SRX251409,SRR958551;ILLUMINA;Paired;5000;SRX340506	Human	1996	UPEC	Human	Human	Homo sapiens; Urine	1996	NA	NA	NA	Europe	Sweden	NA	NA	NA	NA	NA	NA	Broad Institute	Escherichia coli	NA	NA	NA	NA	NA	NA	NA	PRJNA186278	SRP019639	NA	SAMN01885888	SRS402270	27/8/15	28/8/13	ESC_BA9225AA	Assembled	80.91	267670	5227828	Escherichia coli / Shigella;98.53%	236	2492	2.2	ESC_CA2638AA_AS	8578
ESC_CA2085AA_AS	No	ESC_BA9240AA	KOEGE 32 (66a)	SRR958494;ILLUMINA;Paired;5000;SRX340485,SRR958493;ILLUMINA;Paired;5000;SRX340485,SRR785655;ILLUMINA;Paired;180;SRX251370,SRR785656;ILLUMINA;Paired;180;SRX251370	Human	2006	UPEC	Human	Human	Homo sapiens; Urine	2006	NA	NA	NA	Europe	Denmark	NA	NA	NA	NA	NA	NA	Broad Institute	Escherichia coli	NA	NA	NA	NA	NA	NA	NA	PRJNA186259	SRP019621	NA	SAMN01885869	SRS402247	27/8/15	28/8/13	ESC_BA9240AA	Assembled	76.39	267753	5167084	Escherichia coli / Shigella;98.18%	184	4757	2.2	ESC_CA2085AA_AS	8564
ESC_CA5467AA_AS	No	ESC_BA9253AA	HVH 217 (4-1022806)	SRR958446;ILLUMINA;Paired;5000;SRX340423,SRR784760;ILLUMINA;Paired;180;SRX251236,SRR784761;ILLUMINA;Paired;180;SRX251236,SRR958445;ILLUMINA;Paired;5000;SRX340423	Human	2003	SEPEC	Human	Human	Homo sapiens; Blood	2003	NA	NA	NA	Europe	Denmark	NA	NA	NA	NA	NA	NA	Broad Institute	Escherichia coli	NA	NA	NA	NA	NA	NA	NA	PRJNA186245	SRP019540	NA	SAMN01885856	SRS402153	27/8/15	28/8/13	ESC_BA9253AA	Assembled	98.56	214649	5182473	Escherichia coli / Shigella;96.71%	174	1720	2.2	ESC_CA5467AA_AS	8551
ESC_CA5548AA_AS	No	ESC_BA9256AA	HVH 222 (4-2977443)	SRR958454;ILLUMINA;Paired;5000;SRX340418,SRR784916;ILLUMINA;Paired;180;SRX251240,SRR958453;ILLUMINA;Paired;5000;SRX340418,SRR784915;ILLUMINA;Paired;180;SRX251240	Human	2003	SEPEC	Human	Human	Homo sapiens; Blood	2003	NA	NA	NA	Europe	Denmark	NA	NA	NA	NA	NA	NA	Broad Institute	Escherichia coli	NA	NA	NA	NA	NA	NA	NA	PRJNA186249	SRP019543	NA	SAMN01885860	SRS402156	27/8/15	28/8/13	ESC_BA9256AA	Assembled	64.58	174859	5034854	Escherichia coli / Shigella;99.09%	237	8370	2.2	ESC_CA5548AA_AS	8548
ESC_CA6221AA_AS	No	ESC_BA9260AA	HVH 214 (4-3062198)	SRR958440;ILLUMINA;Paired;5000;SRX340414,SRR958439;ILLUMINA;Paired;5000;SRX340414,SRR998573;ILLUMINA;Paired;180;SRX356833,SRR800746;ILLUMINA;Paired;180;SRX257722,SRR800745;ILLUMINA;Paired;180;SRX257722	Human	2003	SEPEC	Human	Human	Homo sapiens; Blood	2003	NA	NA	NA	Europe	Denmark	NA	NA	NA	NA	NA	NA	Broad Institute	Escherichia coli	NA	NA	NA	NA	NA	NA	NA	PRJNA186241	SRP020359	NA	SAMN01885853	SRS405931	27/8/15	28/8/13	ESC_BA9260AA	Assembled	81.18	203926	5118048	Escherichia coli / Shigella;100.0%	183	3165	2.2	ESC_CA6221AA_AS	8546
ESC_CA3069AA_AS	No	ESC_BA9263AA	HVH 211 (4-3041891)	SRR784704;ILLUMINA;Paired;180;SRX251221,SRR958434;ILLUMINA;Paired;5000;SRX340411,SRR958433;ILLUMINA;Paired;5000;SRX340411,SRR784705;ILLUMINA;Paired;180;SRX251221	Human	2003	SEPEC	Human	Human	Homo sapiens; Blood	2003	NA	NA	NA	Europe	Denmark	NA	NA	NA	NA	NA	NA	Broad Institute	Escherichia coli	NA	NA	NA	NA	NA	NA	NA	PRJNA186238	SRP019533	NA	SAMN01885850	SRS402144	27/8/15	28/8/13	ESC_BA9263AA	Assembled	80.04	175936	5190929	Escherichia coli / Shigella;100.0%	215	5393	2.2	ESC_CA3069AA_AS	8542
ESC_CA6132AA_AS	No	ESC_BA9264AA	HVH 210 (4-3042480)	SRR958407;ILLUMINA;Paired;5000;SRX340410,SRR784681;ILLUMINA;Paired;180;SRX251220,SRR958406;ILLUMINA;Paired;5000;SRX340410,SRR770173;ILLUMINA;Paired;180;SRX247844	Human	2003	SEPEC	Human	Human	Homo sapiens; Blood	2003	NA	NA	NA	Europe	Denmark	NA	NA	NA	NA	NA	NA	Broad Institute	Escherichia coli	NA	NA	NA	NA	NA	NA	NA	PRJNA186237	SRP019170	NA	SAMN01885849	SRS399717	27/8/15	28/8/13	ESC_BA9264AA	Assembled	50.06	175296	5130201	Escherichia coli / Shigella;100.0%	156	5623	2.2	ESC_CA6132AA_AS	8540
ESC_CA4203AA_AS	No	ESC_BA9273AA	HVH 201 (4-4459431)	SRR770164;ILLUMINA;Paired;180;SRX247835,SRR958388;ILLUMINA;Paired;5000;SRX340388,SRR958387;ILLUMINA;Paired;5000;SRX340388,SRR784609;ILLUMINA;Paired;180;SRX251199	Human	2003	SEPEC	Human	Human	Homo sapiens; Blood	2003	NA	NA	NA	Europe	Denmark	NA	NA	NA	NA	NA	NA	Broad Institute	Escherichia coli	NA	NA	NA	NA	NA	NA	NA	PRJNA186228	SRP019160	NA	SAMN01885840	SRS399707	27/8/15	28/8/13	ESC_BA9273AA	Assembled	55.19	182256	5145852	Escherichia coli / Shigella;99.47%	198	5348	2.2	ESC_CA4203AA_AS	8531
ESC_CA5088AA_AS	No	ESC_BA9275AA	HVH 199 (4-5670322)	SRR958411;ILLUMINA;Paired;5000;SRX340386,SRR958412;ILLUMINA;Paired;5000;SRX340386,SRR770162;ILLUMINA;Paired;180;SRX247833,SRR784607;ILLUMINA;Paired;180;SRX251197	Human	2004	SEPEC	Human	Human	Homo sapiens; Blood	2004	NA	NA	NA	Europe	Denmark	NA	NA	NA	NA	NA	NA	Broad Institute	Escherichia coli	NA	NA	NA	NA	NA	NA	NA	PRJNA186225	SRP019158	NA	SAMN01885838	SRS399705	27/8/15	28/8/13	ESC_BA9275AA	Assembled	51.47	225476	5126769	Escherichia coli / Shigella;100.0%	151	4218	2.2	ESC_CA5088AA_AS	8530
ESC_CA5710AA_AS	No	ESC_BA9276AA	HVH 191 (3-9341900)	SRR784505;ILLUMINA;Paired;180;SRX251180,SRR958373;ILLUMINA;Paired;5000;SRX340385,SRR770154;ILLUMINA;Paired;180;SRX247824,SRR958372;ILLUMINA;Paired;5000;SRX340385	Human	2003	SEPEC	Human	Human	Homo sapiens; Blood	2003	NA	NA	NA	Europe	Denmark	NA	NA	NA	NA	NA	NA	Broad Institute	Escherichia coli	NA	NA	NA	NA	NA	NA	NA	PRJNA186217	SRP019149	NA	SAMN01885830	SRS399697	27/8/15	28/8/13	ESC_BA9276AA	Assembled	75.5	347188	5307280	Escherichia coli / Shigella;99.45%	205	2492	2.2	ESC_CA5710AA_AS	8528
ESC_CA0677AA_AS	No	ESC_BA9286AA	HVH 192 (4-3054470)	SRR958376;ILLUMINA;Paired;5000;SRX340375,SRR958375;ILLUMINA;Paired;5000;SRX340375,SRR770155;ILLUMINA;Paired;180;SRX247825,SRR784506;ILLUMINA;Paired;180;SRX251181	Human	2003	SEPEC	Human	Human	Homo sapiens; Blood	2003	NA	NA	NA	Europe	Denmark	NA	NA	NA	NA	NA	NA	Broad Institute	Escherichia coli	NA	NA	NA	NA	NA	NA	NA	PRJNA186218	SRP019150	NA	SAMN01885831	SRS399698	27/8/15	28/8/13	ESC_BA9286AA	Assembled	73.61	186055	5131431	Escherichia coli / Shigella;100.0%	157	5053	2.2	ESC_CA0677AA_AS	8518
ESC_CA3698AA_AS	No	ESC_BA9294AA	HVH 178 (4-3189163)	SRR958327;ILLUMINA;Paired;5000;SRX340367,SRR784426;ILLUMINA;Paired;180;SRX251164,SRR958328;ILLUMINA;Paired;5000;SRX340367,SRR770143;ILLUMINA;Paired;180;SRX247813	Human	2003	SEPEC	Human	Human	Homo sapiens; Blood	2003	NA	NA	NA	Europe	Denmark	NA	NA	NA	NA	NA	NA	Broad Institute	Escherichia coli	NA	NA	NA	NA	NA	NA	NA	PRJNA186206	SRP019138	NA	SAMN01885819	SRS399686	27/8/15	28/8/13	ESC_BA9294AA	Assembled	75.19	174860	5058693	Escherichia coli / Shigella;99.39%	183	2460	2.2	ESC_CA3698AA_AS	8510
ESC_CA2708AA_AS	No	ESC_BA9319AA	HVH 148 (4-3192490)	SRR958274;ILLUMINA;Paired;5000;SRX340337,SRR958275;ILLUMINA;Paired;5000;SRX340337,SRR770111;ILLUMINA;Paired;180;SRX247785,SRR784217;ILLUMINA;Paired;180;SRX251108	Human	2004	SEPEC	Human	Human	Homo sapiens; Blood	2004	NA	NA	NA	Europe	Denmark	NA	NA	NA	NA	NA	NA	Broad Institute	Escherichia coli	NA	NA	NA	NA	NA	NA	NA	PRJNA186180	SRP019112	NA	SAMN01885793	SRS399658	27/8/15	28/8/13	ESC_BA9319AA	Assembled	70.22	203931	5092401	Escherichia coli / Shigella;97.67%	193	3944	2.2	ESC_CA2708AA_AS	8485
ESC_CA2031AA_AS	No	ESC_BA9336AA	HVH 127 (4-7303629)	SRR784078;ILLUMINA;Paired;180;SRX251073,SRR958241;ILLUMINA;Paired;5000;SRX340307,SRR770094;ILLUMINA;Paired;180;SRX247768,SRR958240;ILLUMINA;Paired;5000;SRX340307	Human	2004	SEPEC	Human	Human	Homo sapiens; Blood	2004	NA	NA	NA	Europe	Denmark	NA	NA	NA	NA	NA	NA	Broad Institute	Escherichia coli	NA	NA	NA	NA	NA	NA	NA	PRJNA186147	SRP019095	NA	SAMN01885774	SRS399641	27/8/15	28/8/13	ESC_BA9336AA	Assembled	76.63	187437	5125943	Escherichia coli / Shigella;99.38%	180	2350	2.2	ESC_CA2031AA_AS	8469
ESC_CA3553AA_AS	No	ESC_BA9337AA	HVH 126 (4-6034225)	SRR958239;ILLUMINA;Paired;5000;SRX340306,SRR958238;ILLUMINA;Paired;5000;SRX340306,SRR784077;ILLUMINA;Paired;180;SRX251072,SRR770093;ILLUMINA;Paired;180;SRX247767	Human	2004	SEPEC	Human	Human	Homo sapiens; Blood	2004	NA	NA	NA	Europe	Denmark	NA	NA	NA	NA	NA	NA	Broad Institute	Escherichia coli	NA	NA	NA	NA	NA	NA	NA	PRJNA186146	SRP019092	NA	SAMN01885773	SRS399639	27/8/15	28/8/13	ESC_BA9337AA	Assembled	50.61	174347	5489188	Escherichia coli / Shigella;98.97%	310	9839	2.2	ESC_CA3553AA_AS	8468
ESC_CA3176AA_AS	No	ESC_BA9343AA	HVH 118 (4-7345399)	SRR958220;ILLUMINA;Paired;5000;SRX340260,SRR958219;ILLUMINA;Paired;5000;SRX340260,SRR784025;ILLUMINA;Paired;180;SRX251061,SRR770087;ILLUMINA;Paired;180;SRX247760	Human	2004	SEPEC	Human	Human	Homo sapiens; Blood	2004	NA	NA	NA	Europe	Denmark	NA	NA	NA	NA	NA	NA	Broad Institute	Escherichia coli	NA	NA	NA	NA	NA	NA	NA	PRJNA186140	SRP019087	NA	SAMN01885767	SRS399633	27/8/15	28/8/13	ESC_BA9343AA	Assembled	67.58	229488	5196008	Escherichia coli / Shigella;99.41%	183	3925	2.2	ESC_CA3176AA_AS	8464
ESC_CA4887AA_AS	No	ESC_BA9360AA	HVH 30 (4-2661829)	SRR784992;ILLUMINA;Paired;180;SRX251254,SRR800593;ILLUMINA;Paired;5000;SRX257585,SRR800532;ILLUMINA;Paired;5000;SRX257525,SRR784991;ILLUMINA;Paired;180;SRX251254	Human	2003	SEPEC	Human	Human	Homo sapiens; Blood	2003	NA	NA	NA	Europe	Denmark	NA	NA	NA	NA	NA	NA	Broad Institute	Escherichia coli	NA	NA	NA	NA	NA	NA	NA	PRJNA186063	SRP019557	NA	SAMN01885693	SRS402170	27/8/15	1/4/13	ESC_BA9360AA	Assembled	66.74	192290	5116725	Escherichia coli / Shigella;100.0%	127	2908	2.2	ESC_CA4887AA_AS	8446
ESC_CA4172AA_AS	No	ESC_BA9373AA	HVH 12 (4-7653042)	SRR800578;ILLUMINA;Paired;5000;SRX257570,SRR784053;ILLUMINA;Paired;180;SRX251066,SRR784052;ILLUMINA;Paired;180;SRX251066,SRR800448;ILLUMINA;Paired;5000;SRX257445	Human	2005	SEPEC	Human	Human	Homo sapiens; Blood	2005	NA	NA	NA	Europe	Denmark	NA	NA	NA	NA	NA	NA	Broad Institute	Escherichia coli	NA	NA	NA	NA	NA	NA	NA	PRJNA186047	SRP019525	NA	SAMN01885677	SRS402117	27/8/15	1/4/13	ESC_BA9373AA	Assembled	69.71	267697	5212578	Escherichia coli / Shigella;99.17%	137	2766	2.2	ESC_CA4172AA_AS	8435
ESC_CA5697AA_AS	No	ESC_BA9374AA	HVH 76 (4-2538717)	SRR800474;ILLUMINA;Paired;5000;SRX257471,SRR800577;ILLUMINA;Paired;5000;SRX257569,SRR785413;ILLUMINA;Paired;180;SRX251327,SRR785412;ILLUMINA;Paired;180;SRX251327	Human	2003	SEPEC	Human	Human	Homo sapiens; Blood	2003	NA	NA	NA	Europe	Denmark	NA	NA	NA	NA	NA	NA	Broad Institute	Escherichia coli	NA	NA	NA	NA	NA	NA	NA	PRJNA186099	SRP019595	NA	SAMN01885726	SRS402216	27/8/15	1/4/13	ESC_BA9374AA	Assembled	90.53	281332	5129825	Escherichia coli / Shigella;100.0%	151	3014	2.2	ESC_CA5697AA_AS	8432
ESC_BA8137AA_AS	No	ESC_BA9384AA	HVH 73 (4-2393174)	SRR785407;ILLUMINA;Paired;180;SRX251320,SRR800566;ILLUMINA;Paired;5000;SRX257559,SRR800478;ILLUMINA;Paired;5000;SRX257475,SRR785406;ILLUMINA;Paired;180;SRX251320	Human	2003	SEPEC	Human	Human	Homo sapiens; Blood	2003	NA	NA	NA	Europe	Denmark	NA	NA	NA	NA	NA	NA	Broad Institute	Escherichia coli	NA	NA	NA	NA	NA	NA	NA	PRJNA186097	SRP019592	NA	SAMN01885724	SRS402212	27/8/15	1/4/13	ESC_BA9384AA	Assembled	104.69	192043	5286889	Escherichia coli / Shigella;100.0%	234	3895	2.2	ESC_BA8137AA_AS	8425
ESC_CA3089AA_AS	No	ESC_BA9393AA	HVH 104 (4-6977960)	SRR783946;ILLUMINA;Paired;180;SRX251044,SRR800494;ILLUMINA;Paired;5000;SRX257490,SRR800558;ILLUMINA;Paired;5000;SRX257550,SRR783947;ILLUMINA;Paired;180;SRX251044	Human	2004	SEPEC	Human	Human	Homo sapiens; Blood	2004	NA	NA	NA	Europe	Denmark	NA	NA	NA	NA	NA	NA	Broad Institute	Escherichia coli	NA	NA	NA	NA	NA	NA	NA	PRJNA186125	SRP019516	NA	SAMN01885752	SRS402107	27/8/15	1/4/13	ESC_BA9393AA	Assembled	89.89	203935	5242278	Escherichia coli / Shigella;100.0%	195	3463	2.2	ESC_CA3089AA_AS	8414
ESC_CA4774AA_AS	No	ESC_BA9403AA	HVH 42 (4-2100061)	SRR785124;ILLUMINA;Paired;180;SRX251280,SRR800544;ILLUMINA;Paired;5000;SRX257536,SRR800427;ILLUMINA;Paired;5000;SRX257426,SRR785123;ILLUMINA;Paired;180;SRX251280	Human	2003	SEPEC	Human	Human	Homo sapiens; Blood	2003	NA	NA	NA	Europe	Denmark	NA	NA	NA	NA	NA	NA	Broad Institute	Escherichia coli	NA	NA	NA	NA	NA	NA	NA	PRJNA186074	SRP019568	NA	SAMN01885704	SRS402183	27/8/15	1/4/13	ESC_BA9403AA	Assembled	79.74	267236	5255565	Escherichia coli / Shigella;100.0%	173	2236	2.2	ESC_CA4774AA_AS	8406
ESC_CA6287AA_AS	No	ESC_BA9410AA	HVH 5 (4-7148410)	SRR800526;ILLUMINA;Paired;5000;SRX257521,SRR785277;ILLUMINA;Paired;180;SRX251303,SRR785278;ILLUMINA;Paired;180;SRX251303,SRR800531;ILLUMINA;Paired;5000;SRX257524	Human	2004	SEPEC	Human	Human	Homo sapiens; Blood	2004	NA	NA	NA	Europe	Denmark	NA	NA	NA	NA	NA	NA	Broad Institute	Escherichia coli	NA	NA	NA	NA	NA	NA	NA	PRJNA186042	SRP019579	NA	SAMN01885672	SRS402197	27/8/15	1/4/13	ESC_BA9410AA	Assembled	80.97	237060	5021669	Escherichia coli / Shigella;100.0%	166	1945	2.2	ESC_CA6287AA_AS	8397
ESC_CA1134AA_AS	No	ESC_BA9420AA	HVH 35 (4-2962667)	SRR785052;ILLUMINA;Paired;180;SRX251262,SRR785050;ILLUMINA;Paired;180;SRX251262,SRR800510;ILLUMINA;Paired;5000;SRX257506,SRR800508;ILLUMINA;Paired;5000;SRX257504	Human	2003	SEPEC	Human	Human	Homo sapiens; Blood	2003	NA	NA	NA	Europe	Denmark	NA	NA	NA	NA	NA	NA	Broad Institute	Escherichia coli	NA	NA	NA	NA	NA	NA	NA	PRJNA186067	SRP019562	NA	SAMN01885697	SRS402176	27/8/15	1/4/13	ESC_BA9420AA	Assembled	73.65	262736	5133139	Escherichia coli / Shigella;100.0%	112	4068	2.2	ESC_CA1134AA_AS	8389
ESC_CA5584AA_AS	No	ESC_BA9422AA	HVH 59 (4-1119338)	SRR800419;ILLUMINA;Paired;5000;SRX257416,SRR785325;ILLUMINA;Paired;180;SRX251311,SRR785324;ILLUMINA;Paired;180;SRX251311,SRR800516;ILLUMINA;Paired;5000;SRX257501	Human	2003	SEPEC	Human	Human	Homo sapiens; Blood	2003	NA	NA	NA	Europe	Denmark	NA	NA	NA	NA	NA	NA	Broad Institute	Escherichia coli	NA	NA	NA	NA	NA	NA	NA	PRJNA186090	SRP019584	NA	SAMN01885717	SRS402203	27/8/15	1/4/13	ESC_BA9422AA	Assembled	58.03	58156	5159897	Escherichia coli / Shigella;97.62%	361	12744	2.2	ESC_CA5584AA_AS	8383
ESC_CA5131AA_AS	No	ESC_BA9423AA	HVH 48 (4-2658593)	SRR800505;ILLUMINA;Paired;5000;SRX257500,SRR785157;ILLUMINA;Paired;180;SRX251290,SRR800504;ILLUMINA;Paired;5000;SRX257494,SRR785158;ILLUMINA;Paired;180;SRX251290	Human	2003	SEPEC	Human	Human	Homo sapiens; Blood	2003	NA	NA	NA	Europe	Denmark	NA	NA	NA	NA	NA	NA	Broad Institute	Escherichia coli	NA	NA	NA	NA	NA	NA	NA	PRJNA186082	SRP019574	NA	SAMN01885709	SRS402190	27/8/15	1/4/13	ESC_BA9423AA	Assembled	73.82	360253	5097537	Escherichia coli / Shigella;100.0%	107	1412	2.2	ESC_CA5131AA_AS	8387
ESC_BA8039AA_AS	No	ESC_BA9424AA	HVH 3 (4-7276001)	SRR785047;ILLUMINA;Paired;180;SRX251261,SRR800487;ILLUMINA;Paired;5000;SRX257483,SRR800501;ILLUMINA;Paired;5000;SRX257498,SRR785046;ILLUMINA;Paired;180;SRX251261	Human	2004	SEPEC	Human	Human	Homo sapiens; Blood	2004	NA	NA	NA	Europe	Denmark	NA	NA	NA	NA	NA	NA	Broad Institute	Escherichia coli	NA	NA	NA	NA	NA	NA	NA	PRJNA186040	SRP019561	NA	SAMN01885670	SRS402175	27/8/15	1/4/13	ESC_BA9424AA	Assembled	89.73	114575	5280553	Escherichia coli / Shigella;98.59%	215	3279	2.2	ESC_BA8039AA_AS	8386
ESC_CA4416AA_AS	No	ESC_BA9428AA	HVH 102 (4-6906788)	SRR783921;ILLUMINA;Paired;180;SRX251040,SRR800495;ILLUMINA;Paired;5000;SRX257491,SRR800452;ILLUMINA;Paired;5000;SRX257449,SRR783920;ILLUMINA;Paired;180;SRX251040	Human	2004	SEPEC	Human	Human	Homo sapiens; Blood	2004	NA	NA	NA	Europe	Denmark	NA	NA	NA	NA	NA	NA	Broad Institute	Escherichia coli	NA	NA	NA	NA	NA	NA	NA	PRJNA186123	SRP019514	NA	SAMN01885750	SRS402104	27/8/15	1/4/13	ESC_BA9428AA	Assembled	76.67	203925	5023355	Escherichia coli / Shigella;100.0%	167	4963	2.2	ESC_CA4416AA_AS	8381
ESC_CA2654AA_AS	No	ESC_BA9429AA	HVH 1 (4-6876161)	SRR800493;ILLUMINA;Paired;5000;SRX257489,SRR784214;ILLUMINA;Paired;180;SRX251103,SRR784213;ILLUMINA;Paired;180;SRX251103,SRR800488;ILLUMINA;Paired;5000;SRX257484	Human	2004	SEPEC	Human	Human	Homo sapiens; Blood	2004	NA	NA	NA	Europe	Denmark	NA	NA	NA	NA	NA	NA	Broad Institute	Escherichia coli	NA	NA	NA	NA	NA	NA	NA	PRJNA186038	SRP019527	NA	SAMN01885668	SRS402124	27/8/15	1/4/13	ESC_BA9429AA	Assembled	79.23	285514	5102615	Escherichia coli / Shigella;99.35%	155	4241	2.2	ESC_CA2654AA_AS	8380
ESC_CA4893AA_AS	No	ESC_BA9436AA	HVH 19 (4-7154984)	SRR800451;ILLUMINA;Paired;5000;SRX257448,SRR784598;ILLUMINA;Paired;180;SRX251188,SRR784597;ILLUMINA;Paired;180;SRX251188,SRR800421;ILLUMINA;Paired;5000;SRX257418	Human	2005	SEPEC	Human	Human	Homo sapiens; Blood	2005	NA	NA	NA	Europe	Denmark	NA	NA	NA	NA	NA	NA	Broad Institute	Escherichia coli	NA	NA	NA	NA	NA	NA	NA	PRJNA186052	SRP019531	NA	SAMN01885682	SRS402138	27/8/15	1/4/13	ESC_BA9436AA	Assembled	74.3	186576	5374515	Escherichia coli / Shigella;99.21%	277	3738	2.2	ESC_CA4893AA_AS	8375
ESC_BA8085AA_AS	No	ESC_CA1373AA	KTE123	SRR641870;ILLUMINA;Paired;441;SRX172446,SRR641850;ILLUMINA;Paired;441;SRX172446,SRR639942;ILLUMINA;Paired;157;SRX154793,SRR639993;ILLUMINA;Paired;157;SRX154793	Human	2010	NA	Human	Human	Homo sapiens; female	2010	NA	NA	NA	Europe	Denmark	NA	NA	NA	NA	NA	NA	Broad Institute	Escherichia coli	NA	NA	NA	NA	NA	NA	NA	PRJNA164967	SRP020856	NA	SAMN00854664	SRS410483	27/8/15	28/12/12	ESC_CA1373AA	Assembled	95.31	563794	5141943	Escherichia coli / Shigella;97.67%	91	2196	2.2	ESC_BA8085AA_AS	6740
ESC_BA8258AA_AS	No	ESC_CA1387AA	KTE118	SRR641915;ILLUMINA;Paired;539;SRX172432,SRR639997;ILLUMINA;Paired;164;SRX149800,SRR640057;ILLUMINA;Paired;164;SRX149800,SRR641822;ILLUMINA;Paired;539;SRX172432	Human	2010	NA	Human	Human	Homo sapiens; female	2010	NA	NA	NA	Europe	Denmark	NA	NA	NA	NA	NA	NA	Broad Institute	Escherichia coli	NA	NA	NA	NA	NA	NA	NA	PRJNA164961	SRP018534	NA	SAMN00854661	SRS410435	27/8/15	28/12/12	ESC_CA1387AA	Assembled	53.95	160697	5153446	Escherichia coli / Shigella;100.0%	162	7061	2.2	ESC_BA8258AA_AS	6727
ESC_CA6295AA_AS	No	ESC_CA1445AA	KTE55	SRR641907;ILLUMINA;Paired;528;SRX172368,SRR640056;ILLUMINA;Paired;178;SRX149849,SRR642266;ILLUMINA;Paired;528;SRX172368,SRR640090;ILLUMINA;Paired;178;SRX149849	Human	2010	NA	Human	Human	Homo sapiens; female	2010	NA	NA	NA	Europe	Denmark	NA	NA	NA	NA	NA	NA	Broad Institute	Escherichia coli	NA	NA	NA	NA	NA	NA	NA	PRJNA164867	SRP020755	NA	SAMN00854614	SRS410373	27/8/15	28/12/12	ESC_CA1445AA	Assembled	66.29	267671	5160993	Escherichia coli / Shigella;100.0%	98	2043	2.2	ESC_CA6295AA_AS	19366
ESC_CA2823AA_AS	No	ESC_CA1450AA	KTE62	SRR639940;ILLUMINA;Paired;171;SRX149827,SRR641898;ILLUMINA;Paired;589;SRX172363,SRR641862;ILLUMINA;Paired;589;SRX172363,SRR640023;ILLUMINA;Paired;171;SRX149827	Human	2010	NA	Human	Human	Homo sapiens; female	2010	NA	NA	NA	Europe	Denmark	NA	NA	NA	NA	NA	NA	Broad Institute	Escherichia coli	NA	NA	NA	NA	NA	NA	NA	PRJNA164881	SRP020837	NA	SAMN00854621	SRS410463	27/8/15	28/12/12	ESC_CA1450AA	Assembled	81.19	269951	4970729	Escherichia coli / Shigella;99.33%	167	2099	2.2	ESC_CA2823AA_AS	6666
ESC_CA6245AA_AS	No	ESC_CA1451AA	KTE65	SRR640092;ILLUMINA;Paired;161;SRX149796,SRR640132;ILLUMINA;Paired;161;SRX149796,SRR642285;ILLUMINA;Paired;536;SRX172362,SRR641923;ILLUMINA;Paired;536;SRX172362	Human	2010	NA	Human	Human	Homo sapiens; female	2010	NA	NA	NA	Europe	Denmark	NA	NA	NA	NA	NA	NA	Broad Institute	Escherichia coli	NA	NA	NA	NA	NA	NA	NA	PRJNA164887	SRP020850	NA	SAMN00854624	SRS410477	27/8/15	28/12/12	ESC_CA1451AA	Assembled	54.69	185943	5137684	Escherichia coli / Shigella;100.0%	161	7382	2.2	ESC_CA6245AA_AS	6667
ESC_FA6906AA_AS	No	ESC_CA3883AA	AZ_TG78672	SRR2890045;ILLUMINA;Paired;500;SRX1409683	Environment	2015	Environmental	Environment	Water/River	ND	2015	NA	NA	NA	North America	United States	Arizona	NA	NA	NA	NA	NA	CFSAN	Escherichia coli	NA	NA	NA	NA	NA	NA	NA	PRJNA230968	SRP038995	NA	SAMN04125216	SRS1144604	4/11/15	1/1/15	ESC_CA3883AA	Assembled	81.53	268775	5184421	Escherichia coli / Shigella;97.87%	92	4950	2.2	ESC_FA6906AA_AS	4924
ESC_FA6908AA_AS	No	ESC_CA3885AA	AZ_TG78664	SRR2890043;ILLUMINA;Paired;500;SRX1409681	Environment	2015	Environmental	Environment	Water/River	ND	2015	NA	NA	NA	North America	United States	Arizona	NA	NA	NA	NA	NA	CFSAN	Escherichia coli	NA	NA	NA	NA	NA	NA	NA	PRJNA230968	SRP038995	NA	SAMN04125214	SRS1144605	4/11/15	1/1/15	ESC_CA3885AA	Assembled	89.04	359701	5278766	Escherichia coli / Shigella;100.0%	53	3911	2.2	ESC_FA6908AA_AS	4921
ESC_FA8050AA_AS	No	ESC_CA4621AA	FSIS 210133188	SRR2970158;ILLUMINA;Paired;;SRX1459385	Bovine	2014	Faecal	Livestock	NA	Animal-Cattle-Heifer	2014	3	NA	NA	North America	United States	Pennsylvania	NA	NA	NA	NA	NA	FDA	Escherichia coli	NA	NA	NA	NA	NA	NA	NA	PRJNA292667	SRP066916	NA	SAMN04293302	SRS1186952	12/12/15	3/12/15	ESC_CA4621AA	Assembled	113	217358	5208880	Escherichia coli / Shigella;97.47%	101	3648	3.32	ESC_FA8050AA_AS	4490
ESC_GA5351AA_AS	No	ESC_CA9633AA	H552	traces-0jtzwZu;ILLUMINA;Paired;;NA	Human	2001	Faecal	Human	Human	Faecal	2001	NA	NA	NA	Oceania	Australia	Australian Capital Territory	NA	Canberra	NA	NA	NA	David Gordon	Escherichia coli	NA	NA	NA	Non Pathogen	NA	NA	NA	NA	NA	NA	NA	NA	5/4/16	4/10/16	ESC_CA9633AA	Assembled	41	115711	5055124	Escherichia coli / Shigella;100.0%	116	8709	3.41	ESC_GA5351AA_AS	1105
ESC_GA8857AA_AS	No	ESC_DA2142AA	236201	SRR3574295;ILLUMINA;Paired;;SRX1793542	Human	2016	NA	Human	Human	Human; Homo sapiens	2016	3	NA	NA	Europe	United Kingdom	NA	NA	NA	NA	NA	NA	Public Health England	Escherichia coli	NA	O1:H7	NA	NA	NA	NA	NA	PRJNA315192	SRP071789	NA	SAMN05163772	SRS1462916	24/5/16	24/5/16	ESC_DA2142AA	Assembled	42	186024	5058432	Escherichia coli / Shigella;100.0%	143	3920	3.41	ESC_GA8857AA_AS	21374
ESC_GA8819AA_AS	No	ESC_DA2180AA	217022	SRR3574257;ILLUMINA;Paired;;SRX1793500	Human	2016	NA	Human	Human	Human; Homo sapiens	2016	2	NA	NA	Europe	United Kingdom	NA	NA	NA	NA	NA	NA	Public Health England	Escherichia coli	NA	O1:K1:H1	NA	NA	NA	NA	NA	PRJNA315192	SRP071789	NA	SAMN05163734	SRS1462878	24/5/16	24/5/16	ESC_DA2180AA	Assembled	54	271800	5154942	Escherichia coli / Shigella;100.0%	143	2955	3.41	ESC_GA8819AA_AS	21335
ESC_GA9272AA_AS	No	ESC_DA2521AA	195743	SRR3578906;ILLUMINA;Paired;;SRX1795887	Human	2015	NA	Human	Human	Human; Homo sapiens	2015	12	NA	NA	Europe	United Kingdom	NA	NA	NA	NA	NA	NA	Public Health England	Escherichia coli	NA	NA	NA	NA	NA	NA	NA	PRJNA315192	SRP071789	NA	SAMN05170870	SRS1464155	26/5/16	25/5/16	ESC_DA2521AA	Assembled	71	240363	5068878	Escherichia coli / Shigella;95.44%	103	1881	3.41	ESC_GA9272AA_AS	21729
ESC_GA9224AA_AS	No	ESC_DA2569AA	129397	SRR3578663;ILLUMINA;Paired;;SRX1795640	Human	2015	NA	Human	Human	Human; Homo sapiens	2015	6	NA	NA	Europe	United Kingdom	NA	NA	NA	NA	NA	NA	Public Health England	Escherichia coli	NA	NA	NA	NA	NA	NA	NA	PRJNA315192	SRP071789	NA	SAMN05170821	SRS1464008	26/5/16	25/5/16	ESC_DA2569AA	Assembled	26	82881	5138232	Escherichia coli / Shigella;100.0%	216	15505	3.41	ESC_GA9224AA_AS	21665
ESC_HA0198AA_AS	No	ESC_DA3182AA	PNUSAE002928	SRR3657573;ILLUMINA;Paired;;SRX1837252	Human	2015	NA	Human	Human	Homo sapiens	2015	9	NA	NA	North America	United States	NA	NA	NA	NA	NA	NA	Centers for Disease Control and Prevention Enteric Diseases Laboratory Branch	Escherichia coli	NA	NA	NA	NA	NA	NA	NA	PRJNA218110	SRP046387	NA	SAMN05033858	SRS1496660	11/6/16	10/6/16	ESC_DA3182AA	Assembled	121	342527	5234431	Escherichia coli / Shigella;100.0%	72	3587	3.41	ESC_HA0198AA_AS	22235
ESC_HA0238AA_AS	No	ESC_DA3285AA	PNUSAE002709	SRR3676340;ILLUMINA;Paired;;SRX1851550	Human	2015	NA	Human	Human	Homo sapiens	2015	6	NA	NA	North America	United States	NA	NA	NA	NA	NA	NA	Centers for Disease Control and Prevention Enteric Diseases Laboratory Branch	Escherichia coli	NA	NA	NA	NA	NA	NA	NA	PRJNA218110	SRP046387	NA	SAMN04633639	SRS1508944	17/6/16	16/6/16	ESC_DA3285AA	Assembled	49	137482	5429111	Escherichia coli / Shigella;93.13%	184	13075	3.41	ESC_HA0238AA_AS	22267
ESC_HA0246AA_AS	No	ESC_DA3301AA	DMG2016	traces-0hyvFTe;ILLUMINA;Paired;;NA	Human	2016	Faecal	Human	Human	Faeces	2016	4	15	NA	Oceania	Australia	NA	NA	NA	NA	-2.672634741	5.888028145	David Gordon	Escherichia coli	NA	NA	NA	Non Pathogen	NA	NA	NA	NA	NA	NA	NA	NA	20/6/16	23/12/16	ESC_DA3301AA	Assembled	47	114723	5196351	Escherichia coli / Shigella;91.8%	161	17708	3.41	ESC_HA0246AA_AS	22283
ESC_HA0364AA_AS	No	ESC_DA3384AA	50857972	traces-0wMtqSe;ILLUMINA;Paired;;NA	Human	2014	SEPEC	Human	Human	Blood	2014	NA	NA	NA	Europe	Norway	NA	NA	NA	NA	NA	NA	Norwegian National Advisory Unit on Detection of Antimicrobial Resistance	Escherichia coli	NA	NA	NA	NA	NA	NA	NA	NA	NA	NA	NA	NA	24/6/16	27/12/16	ESC_DA3384AA	Assembled	35	178682	5274933	Escherichia coli / Shigella;87.5%	109	3952	3.41	ESC_HA0364AA_AS	22335
ESC_HA5800AA_AS	No	ESC_DA4606AA	F11	SRR3143606;ILLUMINA;Paired;;SRX1559731	Human	2011	ExPEC	Human	Human	Human sputum	2011	NA	NA	NA	Asia	China	NA	NA	NA	NA	NA	NA	Swansea University	Escherichia coli	NA	NA	NA	NA	NA	NA	NA	PRJNA295914	SRP068897	NA	SAMN04273109	SRS1274396	1/7/16	28/1/16	ESC_DA4606AA	Assembled	60	203930	5199166	Escherichia coli / Shigella;98.65%	120	3708	3.41	ESC_HA5800AA_AS	25968
ESC_HA5683AA_AS	No	ESC_DA4750AA	GN04262	SRR3098955;ILLUMINA;Paired;;SRX1528901	Human	2011	NA	Human	Human	Homo sapiens	2011	NA	NA	NA	North America	United States	NA	NA	NA	NA	36	-78.9	JCVI	Escherichia coli	NA	NA	NA	NA	NA	NA	NA	PRJNA290784	SRP068372	NA	SAMN04388572	SRS1246514	1/7/16	17/1/16	ESC_DA4750AA	Assembled	427	110808	5229282	Escherichia coli / Shigella;92.54%	239	12110	3.41	ESC_HA5683AA_AS	25879
ESC_HA5665AA_AS	No	ESC_DA4768AA	GN03409	SRR3098917;ILLUMINA;Paired;;SRX1528867	Human	2010	NA	Human	Human	Homo sapiens	2010	NA	NA	NA	North America	United States	NA	NA	NA	NA	36	-78.9	JCVI	Escherichia coli	NA	NA	NA	NA	NA	NA	NA	PRJNA290784	SRP068372	NA	SAMN04388554	SRS1246480	1/7/16	17/1/16	ESC_DA4768AA	Assembled	395	144337	5275936	Escherichia coli / Shigella;95.27%	318	13602	3.41	ESC_HA5665AA_AS	26097
ESC_HA5663AA_AS	No	ESC_DA4770AA	GN03324	SRR3098912;ILLUMINA;Paired;;SRX1528862	Human	2010	NA	Human	Human	Homo sapiens	2010	NA	NA	NA	North America	United States	NA	NA	NA	NA	36	-78.9	JCVI	Escherichia coli	NA	NA	NA	NA	NA	NA	NA	PRJNA290784	SRP068372	NA	SAMN04388552	SRS1246476	1/7/16	17/1/16	ESC_DA4770AA	Assembled	259	124843	5139153	Escherichia coli / Shigella;100.0%	170	11341	3.41	ESC_HA5663AA_AS	26088
ESC_HA5615AA_AS	No	ESC_DA4818AA	GN02476	SRR3098837;ILLUMINA;Paired;;SRX1528789	Human	2006	ExPEC	Human	Human	Homo sapiens; Bodily fluid	2006	NA	NA	NA	North America	United States	NA	NA	NA	NA	36	-78.9	JCVI	Escherichia coli	NA	NA	NA	NA	NA	NA	NA	PRJNA290784	SRP068372	NA	SAMN03922985	SRS1246402	1/7/16	17/1/16	ESC_DA4818AA	Assembled	246	134431	5214436	Escherichia coli / Shigella;100.0%	250	14017	3.41	ESC_HA5615AA_AS	25864
ESC_HA5591AA_AS	No	ESC_DA4842AA	GN02345	SRR3098811;ILLUMINA;Paired;;SRX1528764	Human	2005	ExPEC	Human	Human	Homo sapiens; Bodily fluid	2005	NA	NA	NA	North America	United States	NA	NA	NA	NA	36	-78.9	JCVI	Escherichia coli	NA	NA	NA	NA	NA	NA	NA	PRJNA290784	SRP068372	NA	SAMN03922956	SRS1246376	1/7/16	17/1/16	ESC_DA4842AA	Assembled	126	35637	5215703	Escherichia coli / Shigella;100.0%	325	25082	3.41	ESC_HA5591AA_AS	25852
ESC_HA5580AA_AS	No	ESC_DA4853AA	GN02260	SRR3098800;ILLUMINA;Paired;;SRX1528753	Human	2004	ExPEC	Human	Human	Homo sapiens; Bodily fluid	2004	NA	NA	NA	North America	United States	NA	NA	NA	NA	36	-78.9	JCVI	Escherichia coli	NA	NA	NA	NA	NA	NA	NA	PRJNA290784	SRP068372	NA	SAMN03922932	SRS1246367	1/7/16	17/1/16	ESC_DA4853AA	Assembled	119	263963	5223730	Escherichia coli / Shigella;93.57%	106	6371	3.41	ESC_HA5580AA_AS	25843
ESC_HA5579AA_AS	No	ESC_DA4854AA	GN02254	SRR3098799;ILLUMINA;Paired;;SRX1528752	Human	2003	ExPEC	Human	Human	Homo sapiens; Bodily fluid	2003	NA	NA	NA	North America	United States	NA	NA	NA	NA	36	-78.9	JCVI	Escherichia coli	NA	NA	NA	NA	NA	NA	NA	PRJNA290784	SRP068372	NA	SAMN03922931	SRS1246365	1/7/16	17/1/16	ESC_DA4854AA	Assembled	264	229729	5211277	Escherichia coli / Shigella;93.32%	140	4912	3.41	ESC_HA5579AA_AS	25842
ESC_HA5572AA_AS	No	ESC_DA4861AA	GN02172	SRR3098783;ILLUMINA;Paired;;SRX1528736	Human	2003	ExPEC	Human	Human	Homo sapiens; Bodily fluid	2003	NA	NA	NA	North America	United States	NA	NA	NA	NA	36	-78.9	JCVI	Escherichia coli	NA	NA	NA	NA	NA	NA	NA	PRJNA290784	SRP068372	NA	SAMN03922923	SRS1246358	1/7/16	17/1/16	ESC_DA4861AA	Assembled	229	168662	5243449	Escherichia coli / Shigella;94.02%	166	7614	3.41	ESC_HA5572AA_AS	25837
ESC_HA5570AA_AS	No	ESC_DA4863AA	GN02165	SRR3098778;ILLUMINA;Paired;;SRX1528734	Human	2003	ExPEC	Human	Human	Homo sapiens; Bodily fluid	2003	NA	NA	NA	North America	United States	NA	NA	NA	NA	36	-78.9	JCVI	Escherichia coli	NA	NA	NA	NA	NA	NA	NA	PRJNA290784	SRP068372	NA	SAMN03922921	SRS1246347	1/7/16	17/1/16	ESC_DA4863AA	Assembled	121	243579	5380672	Escherichia coli / Shigella;97.56%	182	6528	3.41	ESC_HA5570AA_AS	25848
ESC_HA5568AA_AS	No	ESC_DA4865AA	GN02148	SRR3098774;ILLUMINA;Paired;;SRX1528730	Human	2003	ExPEC	Human	Human	Homo sapiens; Bodily fluid	2003	NA	NA	NA	North America	United States	NA	NA	NA	NA	36	-78.9	JCVI	Escherichia coli	NA	NA	NA	NA	NA	NA	NA	PRJNA290784	SRP068372	NA	SAMN03922919	SRS1246343	1/7/16	17/1/16	ESC_DA4865AA	Assembled	260	227590	5233531	Escherichia coli / Shigella;94.86%	156	5806	3.41	ESC_HA5568AA_AS	25835
ESC_HA5565AA_AS	No	ESC_DA4868AA	GN02099	SRR3098770;ILLUMINA;Paired;;SRX1528725	Human	2002	ExPEC	Human	Human	Homo sapiens; Bodily fluid	2002	NA	NA	NA	North America	United States	NA	NA	NA	NA	36	-78.9	JCVI	Escherichia coli	NA	NA	NA	NA	NA	NA	NA	PRJNA290784	SRP068372	NA	SAMN03922916	SRS1246339	1/7/16	17/1/16	ESC_DA4868AA	Assembled	228	125531	5210966	Escherichia coli / Shigella;91.5%	265	11059	3.41	ESC_HA5565AA_AS	25833
ESC_HA5557AA_AS	No	ESC_DA4876AA	GN02005	SRR3098758;ILLUMINA;Paired;;SRX1528714	Human	2002	ExPEC	Human	Human	Homo sapiens; Bodily fluid	2002	NA	NA	NA	North America	United States	NA	NA	NA	NA	36	-78.9	JCVI	Escherichia coli	NA	NA	NA	NA	NA	NA	NA	PRJNA290784	SRP068372	NA	SAMN03922906	SRS1246327	1/7/16	17/1/16	ESC_DA4876AA	Assembled	224	195354	5222439	Escherichia coli / Shigella;88.17%	165	6245	3.41	ESC_HA5557AA_AS	25830
ESC_HA5174AA_AS	No	ESC_DA5259AA	HICF83	SRR3051039;ILLUMINA;Paired;;SRX1499601	Human	2009	SEPEC	Human	Human	Homo sapiens; Blood	2009	7	NA	NA	Europe	United Kingdom	England	Oxfordshire	Oxford	NA	51.75	-1.26	University of Oxford	Escherichia coli	NA	NA	NA	NA	NA	NA	NA	PRJNA306133	SRP067738	NA	SAMN04357690	SRS1221208	1/7/16	5/1/16	ESC_DA5259AA	Assembled	75	359489	5227881	Escherichia coli / Shigella;96.77%	64	1881	3.41	ESC_HA5174AA_AS	25485
ESC_HA5153AA_AS	No	ESC_DA5280AA	HICF14	SRR3051018;ILLUMINA;Paired;;SRX1499580	Human	2008	SEPEC	Human	Human	Homo sapiens; Blood	2008	10	NA	NA	Europe	United Kingdom	England	Oxfordshire	Oxford	NA	51.75	-1.26	University of Oxford	Escherichia coli	NA	NA	NA	NA	NA	NA	NA	PRJNA306133	SRP067738	NA	SAMN04357669	SRS1221229	1/7/16	5/1/16	ESC_DA5280AA	Assembled	83	295699	5220511	Escherichia coli / Shigella;100.0%	77	1711	3.41	ESC_HA5153AA_AS	25466
ESC_HA5149AA_AS	No	ESC_DA5284AA	HICF257	SRR3051014;ILLUMINA;Paired;;SRX1499576	Human	2011	SEPEC	Human	Human	Homo sapiens; Blood	2011	8	NA	NA	Europe	United Kingdom	England	Oxfordshire	Oxford	NA	51.75	-1.26	University of Oxford	Escherichia coli	NA	NA	NA	NA	NA	NA	NA	PRJNA306133	SRP067738	NA	SAMN04357665	SRS1221233	1/7/16	5/1/16	ESC_DA5284AA	Assembled	135	269151	5186066	Escherichia coli / Shigella;100.0%	98	1840	3.41	ESC_HA5149AA_AS	25461
ESC_HA5136AA_AS	No	ESC_DA5297AA	HICF241	SRR3051001;ILLUMINA;Paired;;SRX1499563	Human	2011	SEPEC	Human	Human	Homo sapiens; Blood	2011	5	NA	NA	Europe	United Kingdom	England	Oxfordshire	Oxford	NA	51.75	-1.26	University of Oxford	Escherichia coli	NA	NA	NA	NA	NA	NA	NA	PRJNA306133	SRP067738	NA	SAMN04357652	SRS1221246	1/7/16	5/1/16	ESC_DA5297AA	Assembled	54	322760	4944174	Escherichia coli / Shigella;97.14%	43	2101	3.41	ESC_HA5136AA_AS	25798
ESC_HA5121AA_AS	No	ESC_DA5312AA	HICF219	SRR3050986;ILLUMINA;Paired;;SRX1499548	Human	2011	SEPEC	Human	Human	Homo sapiens; Blood	2011	3	NA	NA	Europe	United Kingdom	England	Oxfordshire	Oxford	NA	51.75	-1.26	University of Oxford	Escherichia coli	NA	NA	NA	NA	NA	NA	NA	PRJNA306133	SRP067738	NA	SAMN04357637	SRS1221261	1/7/16	5/1/16	ESC_DA5312AA	Assembled	89	213257	5289608	Escherichia coli / Shigella;95.31%	75	2081	3.41	ESC_HA5121AA_AS	25434
ESC_HA5117AA_AS	No	ESC_DA5316AA	HICF212	SRR3050982;ILLUMINA;Paired;;SRX1499544	Human	2011	SEPEC	Human	Human	Homo sapiens; Blood	2011	3	NA	NA	Europe	United Kingdom	England	Oxfordshire	Oxford	NA	51.75	-1.26	University of Oxford	Escherichia coli	NA	NA	NA	NA	NA	NA	NA	PRJNA306133	SRP067738	NA	SAMN04357633	SRS1221265	1/7/16	5/1/16	ESC_DA5316AA	Assembled	117	360546	5080065	Escherichia coli / Shigella;100.0%	57	1526	3.41	ESC_HA5117AA_AS	25432
ESC_HA5111AA_AS	No	ESC_DA5322AA	HICF205	SRR3050976;ILLUMINA;Paired;;SRX1499538	Human	2011	SEPEC	Human	Human	Homo sapiens; Blood	2011	1	NA	NA	Europe	United Kingdom	England	Oxfordshire	Oxford	NA	51.75	-1.26	University of Oxford	Escherichia coli	NA	NA	NA	NA	NA	NA	NA	PRJNA306133	SRP067738	NA	SAMN04357627	SRS1221271	1/7/16	5/1/16	ESC_DA5322AA	Assembled	101	244953	5244928	Escherichia coli / Shigella;96.92%	98	1961	3.41	ESC_HA5111AA_AS	25425
ESC_HA5098AA_AS	No	ESC_DA5335AA	HICF190	SRR3050963;ILLUMINA;Paired;;SRX1499525	Human	2010	SEPEC	Human	Human	Homo sapiens; Blood	2010	11	NA	NA	Europe	United Kingdom	England	Oxfordshire	Oxford	NA	51.75	-1.26	University of Oxford	Escherichia coli	NA	NA	NA	NA	NA	NA	NA	PRJNA306133	SRP067738	NA	SAMN04357614	SRS1221285	1/7/16	5/1/16	ESC_DA5335AA	Assembled	93	360313	5199735	Escherichia coli / Shigella;97.14%	60	1961	3.41	ESC_HA5098AA_AS	25413
ESC_HA5094AA_AS	No	ESC_DA5339AA	HICF180	SRR3050959;ILLUMINA;Paired;;SRX1499521	Human	2010	SEPEC	Human	Human	Homo sapiens; Blood	2010	10	NA	NA	Europe	United Kingdom	England	Oxfordshire	Oxford	NA	51.75	-1.26	University of Oxford	Escherichia coli	NA	NA	NA	NA	NA	NA	NA	PRJNA306133	SRP067738	NA	SAMN04357610	SRS1221288	1/7/16	5/1/16	ESC_DA5339AA	Assembled	88	286624	5214918	Escherichia coli / Shigella;100.0%	70	1904	3.41	ESC_HA5094AA_AS	25408
ESC_HA5076AA_AS	No	ESC_DA5356AA	HICF154	SRR3050942;ILLUMINA;Paired;;SRX1499504	Human	2010	SEPEC	Human	Human	Homo sapiens; Blood	2010	7	NA	NA	Europe	United Kingdom	England	Oxfordshire	Oxford	NA	51.75	-1.26	University of Oxford	Escherichia coli	NA	NA	NA	NA	NA	NA	NA	PRJNA306133	SRP067738	NA	SAMN04357593	SRS1221305	1/7/16	5/1/16	ESC_DA5356AA	Assembled	72	204009	5054791	Escherichia coli / Shigella;97.16%	101	2377	3.41	ESC_HA5076AA_AS	25393
ESC_HA5043AA_AS	No	ESC_DA5389AA	HICF110	SRR3050909;ILLUMINA;Paired;;SRX1499471	Human	2010	SEPEC	Human	Human	Homo sapiens; Blood	2010	1	NA	NA	Europe	United Kingdom	England	Oxfordshire	Oxford	NA	51.75	-1.26	University of Oxford	Escherichia coli	NA	NA	NA	NA	NA	NA	NA	PRJNA306133	SRP067738	NA	SAMN04357560	SRS1221338	1/7/16	5/1/16	ESC_DA5389AA	Assembled	108	360506	5105885	Escherichia coli / Shigella;100.0%	66	1435	3.41	ESC_HA5043AA_AS	25361
ESC_HA5037AA_AS	No	ESC_DA5395AA	HICF89	SRR3050903;ILLUMINA;Paired;;SRX1499465	Human	2009	SEPEC	Human	Human	Homo sapiens; Blood	2009	10	NA	NA	Europe	United Kingdom	England	Oxfordshire	Oxford	NA	51.75	-1.26	University of Oxford	Escherichia coli	NA	NA	NA	NA	NA	NA	NA	PRJNA306133	SRP067738	NA	SAMN04357554	SRS1221344	1/7/16	5/1/16	ESC_DA5395AA	Assembled	83	200992	5177328	Escherichia coli / Shigella;96.2%	117	1991	3.41	ESC_HA5037AA_AS	25354
ESC_HA5031AA_AS	No	ESC_DA5401AA	HICF76	SRR3050897;ILLUMINA;Paired;;SRX1499459	Human	2009	SEPEC	Human	Human	Homo sapiens; Blood	2009	8	NA	NA	Europe	United Kingdom	England	Oxfordshire	Oxford	NA	51.75	-1.26	University of Oxford	Escherichia coli	NA	NA	NA	NA	NA	NA	NA	PRJNA306133	SRP067738	NA	SAMN04357548	SRS1221350	1/7/16	5/1/16	ESC_DA5401AA	Assembled	80	360233	5191751	Escherichia coli / Shigella;100.0%	56	1921	3.41	ESC_HA5031AA_AS	25348
ESC_HA5023AA_AS	No	ESC_DA5409AA	HICF62	SRR3050889;ILLUMINA;Paired;;SRX1499451	Human	2009	SEPEC	Human	Human	Homo sapiens; Blood	2009	6	NA	NA	Europe	United Kingdom	England	Oxfordshire	Oxford	NA	51.75	-1.26	University of Oxford	Escherichia coli	NA	NA	NA	NA	NA	NA	NA	PRJNA306133	SRP067738	NA	SAMN04357540	SRS1221358	1/7/16	5/1/16	ESC_DA5409AA	Assembled	66	360324	5330688	Escherichia coli / Shigella;100.0%	63	2345	3.41	ESC_HA5023AA_AS	25340
ESC_HA5006AA_AS	No	ESC_DA5426AA	HICF42	SRR3050872;ILLUMINA;Paired;;SRX1499434	Human	2009	SEPEC	Human	Human	Homo sapiens; Blood	2009	3	NA	NA	Europe	United Kingdom	England	Oxfordshire	Oxford	NA	51.75	-1.26	University of Oxford	Escherichia coli	NA	NA	NA	NA	NA	NA	NA	PRJNA306133	SRP067738	NA	SAMN04357523	SRS1221374	1/7/16	5/1/16	ESC_DA5426AA	Assembled	57	389918	5228278	Escherichia coli / Shigella;97.43%	58	2338	3.41	ESC_HA5006AA_AS	25324
ESC_HA4979AA_AS	No	ESC_DA5453AA	HICF1	SRR3050845;ILLUMINA;Paired;;SRX1499407	Human	2008	SEPEC	Human	Human	Homo sapiens; Blood	2008	9	NA	NA	Europe	United Kingdom	England	Oxfordshire	Oxford	NA	51.75	-1.26	University of Oxford	Escherichia coli	NA	NA	NA	NA	NA	NA	NA	PRJNA306133	SRP067738	NA	SAMN04357496	SRS1221399	1/7/16	5/1/16	ESC_DA5453AA	Assembled	64	515527	5314276	Escherichia coli / Shigella;100.0%	70	2579	3.41	ESC_HA4979AA_AS	25297
ESC_HA2055AA_AS	No	ESC_DA9304AA	WU43	SRR1610071;ILLUMINA;Paired;;SRX730694	Human	2010	NA	Human	Human	de-identified patient sample	2010	1	NA	NA	North America	United States	Missouri	NA	Saint Louis	NA	38.6	-90.2	Washington University	Escherichia coli	NA	NA	NA	NA	NA	NA	NA	PRJNA261540	SRP048823	NA	SAMN03074793	SRS719888	1/7/16	10/10/15	ESC_DA9304AA	Assembled	74	113203	5006171	Escherichia coli / Shigella;98.23%	161	9691	3.41	ESC_HA2055AA_AS	23504
ESC_HA1968AA_AS	No	ESC_DA9458AA	C525	SRR1508898;ILLUMINA;Paired;;SRX647861	Human	2010	ExPEC	Human	Human	Homo sapiens; Blood or urine	2010	11	NA	NA	Asia	Nepal	NA	NA	NA	NA	27.4	85.19	University of Oxford	Escherichia coli	NA	NA	NA	NA	NA	NA	NA	PRJNA253300	SRP043586	NA	SAMN02885312	SRS655129	1/7/16	8/10/14	ESC_DA9458AA	Assembled	68	185531	5212492	Escherichia coli / Shigella;96.22%	128	1988	3.41	ESC_HA1968AA_AS	23430
ESC_HA7812AA_AS	No	ESC_EA1687AA	MOD1-EC6794	SRR3957107;ILLUMINA;Paired;300;SRX1981167	Bovine	1995	Faecal	Livestock	NA	bovine, cow-Intestine-Small	1995	1	NA	NA	North America	United States	Pennsylvania	NA	NA	NA	NA	NA	FDA Center for Food Safety and Applied Nutrition	Escherichia coli	NA	NA	NA	NA	NA	NA	NA	PRJNA230969	SRP058582	NA	SAMN04992142	SRS1588611	28/7/16	1/1/15	ESC_EA1687AA	Assembled	85	183619	5178132	Escherichia coli / Shigella;97.33%	116	3664	3.51	ESC_HA7812AA_AS	27980
ESC_HA7931AA_AS	No	ESC_EA2192AA	MOD1-EC6853	SRR3972152;ILLUMINA;Paired;300;SRX1984101	Environment	1996	Faecal	Wild Animal	Primate	primate-Intestine	1996	7	NA	NA	North America	United States	Florida	NA	NA	NA	NA	NA	FDA Center for Food Safety and Applied Nutrition	Escherichia coli	NA	O18	NA	NA	NA	NA	NA	PRJNA230969	SRP058582	NA	SAMN04992219	SRS1589777	29/7/16	1/1/15	ESC_EA2192AA	Assembled	137	159586	5243209	Escherichia coli / Shigella;100.0%	114	3263	3.51	ESC_HA7931AA_AS	28066
ESC_HA7918AA_AS	No	ESC_EA2205AA	MOD1-EC6834	SRR3972133;ILLUMINA;Paired;300;SRX1984050	Bovine	1996	Faecal	Livestock	Bovine	bovine, cow-Feces	1996	6	NA	NA	North America	United States	Michigan	NA	NA	NA	NA	NA	FDA Center for Food Safety and Applied Nutrition	Escherichia coli	NA	O2	NA	NA	NA	NA	NA	PRJNA230969	SRP058582	NA	SAMN04992200	SRS1589753	29/7/16	1/1/15	ESC_EA2205AA	Assembled	97	145965	5142440	Escherichia coli / Shigella;95.44%	92	4484	3.51	ESC_HA7918AA_AS	28050
ESC_HA8279AA_AS	No	ESC_EA2279AA	MOD1-EC6705	SRR3987656;ILLUMINA;Paired;300;SRX1988987	Human	1993	UPEC	Human	Human	Homo sapiens; homo sapiens-Urine	1993	1	NA	NA	North America	United States	Texas	NA	NA	NA	NA	NA	FDA Center for Food Safety and Applied Nutrition	Escherichia coli	NA	O2	NA	NA	NA	NA	NA	PRJNA230969	SRP058582	NA	SAMN04992535	SRS1592741	30/7/16	1/1/15	ESC_EA2279AA	Assembled	165	216756	5131717	Escherichia coli / Shigella;97.95%	118	2071	3.51	ESC_HA8279AA_AS	28346
ESC_HA8271AA_AS	No	ESC_EA2287AA	MOD1-EC6695	SRR3987646;ILLUMINA;Paired;300;SRX1988978	Human	1992	SEPEC	Human	Human	Homo sapiens; homo sapiens-Blood	1992	10	NA	NA	North America	United States	Massachusetts	NA	NA	NA	NA	NA	FDA Center for Food Safety and Applied Nutrition	Escherichia coli	NA	NA	NA	NA	NA	NA	NA	PRJNA230969	SRP058582	NA	SAMN04992525	SRS1592732	30/7/16	1/1/15	ESC_EA2287AA	Assembled	108	151552	5003313	Escherichia coli / Shigella;100.0%	94	4895	3.51	ESC_HA8271AA_AS	28338
ESC_HA8230AA_AS	No	ESC_EA2328AA	MOD1-EC6651	SRR3987588;ILLUMINA;Paired;300;SRX1988916	Human	1991	Faecal	Human	Human	Homo sapiens; homo sapiens-Feces	1991	2	NA	NA	Asia	Saudi Arabia	NA	NA	NA	NA	NA	NA	FDA Center for Food Safety and Applied Nutrition	Escherichia coli	NA	O2	NA	NA	NA	NA	NA	PRJNA230969	SRP058582	NA	SAMN04992481	SRS1592671	30/7/16	1/1/15	ESC_EA2328AA	Assembled	60	108869	5209181	Escherichia coli / Shigella;96.29%	140	8072	3.51	ESC_HA8230AA_AS	28304
ESC_HA8540AA_AS	No	ESC_EA2531AA	MOD1-EC6049	SRR3988044;ILLUMINA;Paired;300;SRX1989451	Human	2010	Faecal	Human	Human	feces	2010	6	NA	NA	North America	Norway	NA	NA	NA	NA	NA	NA	FDA Center for Food Safety and Applied Nutrition	Escherichia coli	NA	O1:H7	NA	NA	NA	NA	NA	PRJNA230969	SRP058582	NA	SAMN05439463	SRS1593188	29/7/16	1/1/15	ESC_EA2531AA	Assembled	95	174142	5107937	Escherichia coli / Shigella;100.0%	110	2987	3.51	ESC_HA8540AA_AS	27542
ESC_HA8369AA_AS	No	ESC_EA2702AA	MOD1-EC5969	SRR3987725;ILLUMINA;Paired;300;SRX1989148	Bovine	2009	ExPEC	Livestock	Bovine	spleen	2009	6	NA	NA	North America	United States	Pennsylvania	NA	NA	NA	NA	NA	FDA Center for Food Safety and Applied Nutrition	Escherichia coli	NA	O2:H4	NA	NA	NA	NA	NA	PRJNA230969	SRP058582	NA	SAMN05439394	SRS1592895	29/7/16	1/1/15	ESC_EA2702AA	Assembled	81	184576	5501297	Escherichia coli / Shigella;96.05%	149	2405	3.51	ESC_HA8369AA_AS	27328
ESC_HA9073AA_AS	No	ESC_EA3031AA	MOD1-EC5860	SRR3993864;ILLUMINA;Paired;300;SRX1994916	Canine	1984	UPEC	Companion Animal	NA	urine	1984	11	NA	NA	North America	United States	Florida	NA	NA	NA	NA	NA	FDA Center for Food Safety and Applied Nutrition	Escherichia coli	NA	O1	NA	NA	NA	NA	NA	PRJNA230969	SRP058582	NA	SAMN05468050	SRS1597489	2/8/16	1/1/15	ESC_EA3031AA	Assembled	80	216811	5021467	Escherichia coli / Shigella;94.44%	60	1262	3.51	ESC_HA9073AA_AS	28644
ESC_IA0816AA_AS	No	ESC_EA4691AA	3-S1R	SRR4067507;ILLUMINA;Paired;;SRX2054711	Human	2008	Faecal	Human	Human	Homo sapiens; human faeces	2008	NA	NA	NA	Oceania	Australia	New South Wales	NA	Sydney	NA	NA	NA	University of Melbourne	Escherichia coli	NA	NA	NA	NA	NA	NA	NA	PRJNA335932	SRP082992	NA	SAMN05567342	SRS1646783	2/9/16	1/9/16	ESC_EA4691AA	Assembled	112	383834	5253617	Escherichia coli / Shigella;100.0%	135	3738	3.51	ESC_IA0816AA_AS	29936
ESC_IA0804AA_AS	No	ESC_EA4703AA	22.1-R1	SRR4067495;ILLUMINA;Paired;;SRX2054699	Human	2010	Faecal	Human	Human	Homo sapiens; human faeces	2010	NA	NA	NA	Oceania	Australia	New South Wales	NA	Sydney	NA	NA	NA	University of Melbourne	Escherichia coli	NA	NA	NA	NA	NA	NA	NA	PRJNA335932	SRP082992	NA	SAMN05567347	SRS1646771	2/9/16	1/9/16	ESC_EA4703AA	Assembled	124	204877	5212449	Escherichia coli / Shigella;98.51%	122	1792	3.51	ESC_IA0804AA_AS	29990
ESC_IA0801AA_AS	No	ESC_EA4706AA	14.2-R2	SRR4067492;ILLUMINA;Paired;;SRX2054696	Human	2009	Faecal	Human	Human	Homo sapiens; human faeces	2009	NA	NA	NA	Oceania	Australia	New South Wales	NA	Sydney	NA	NA	NA	University of Melbourne	Escherichia coli	NA	NA	NA	NA	NA	NA	NA	PRJNA335932	SRP082992	NA	SAMN05567346	SRS1646768	2/9/16	1/9/16	ESC_EA4706AA	Assembled	104	177665	5257410	Escherichia coli / Shigella;100.0%	161	6568	3.51	ESC_IA0801AA_AS	29945
ESC_IA1449AA_AS	No	ESC_EA5299AA	185854	SRR4184715;ILLUMINA;Paired;;SRX2143278	Human	2015	NA	Human	Human	Human; Homo sapiens	2015	10	NA	NA	Europe	United Kingdom	NA	NA	NA	NA	NA	NA	Public Health England	Escherichia coli	NA	NA	NA	NA	NA	NA	NA	PRJNA315192	SRP071789	NA	SAMN05735286	SRS1674813	9/9/16	8/9/16	ESC_EA5299AA	Assembled	51	268873	5103644	Escherichia coli / Shigella;100.0%	70	2017	3.51	ESC_IA1449AA_AS	30434
ESC_IA2269AA_AS	No	ESC_EA5882AA	MOD1-EC728	SRR4263656;ILLUMINA;Paired;300;SRX2176050	Human	1985	SEPEC	Human	Human	Homo sapiens; blood	1985	NA	NA	NA	North America	United States	Washington	NA	NA	NA	NA	NA	FDA Center for Food Safety and Applied Nutrition	Escherichia coli	NA	O2:K1:H7	NA	NA	NA	NA	NA	PRJNA230969	SRP058582	NA	SAMN05591695	SRS1703344	20/9/16	1/1/15	ESC_EA5882AA	Assembled	94	162802	5338948	Escherichia coli / Shigella;99.06%	194	4925	3.51	ESC_IA2269AA_AS	30978
ESC_IA2264AA_AS	No	ESC_EA5887AA	MOD1-EC723	SRR4263651;ILLUMINA;Paired;300;SRX2176045	Human	1985	SEPEC	Human	Human	Homo sapiens; blood	1985	NA	NA	NA	North America	United States	Washington	NA	NA	NA	NA	NA	FDA Center for Food Safety and Applied Nutrition	Escherichia coli	NA	O1:K1:H7	NA	NA	NA	NA	NA	PRJNA230969	SRP058582	NA	SAMN05591656	SRS1703339	20/9/16	1/1/15	ESC_EA5887AA	Assembled	119	282192	5158925	Escherichia coli / Shigella;95.35%	99	2852	3.51	ESC_IA2264AA_AS	30927
ESC_IA2262AA_AS	No	ESC_EA5889AA	MOD1-EC721	SRR4263649;ILLUMINA;Paired;300;SRX2176043	Human	1985	SEPEC	Human	Human	Homo sapiens; blood	1985	NA	NA	NA	North America	United States	Washington	NA	NA	NA	NA	NA	FDA Center for Food Safety and Applied Nutrition	Escherichia coli	NA	O18Ac:K1:H7	NA	NA	NA	NA	NA	PRJNA230969	SRP058582	NA	SAMN05591658	SRS1703337	20/9/16	1/1/15	ESC_EA5889AA	Assembled	112	196584	5144827	Escherichia coli / Shigella;98.65%	97	2422	3.51	ESC_IA2262AA_AS	30929
ESC_IA2257AA_AS	No	ESC_EA5894AA	MOD1-EC715	SRR4263644;ILLUMINA;Paired;300;SRX2176038	Human	1985	SEPEC	Human	Human	Homo sapiens; blood	1985	NA	NA	NA	North America	United States	Washington	NA	NA	NA	NA	NA	FDA Center for Food Safety and Applied Nutrition	Escherichia coli	NA	O2:K1:H7	NA	NA	NA	NA	NA	PRJNA230969	SRP058582	NA	SAMN05591664	SRS1703331	20/9/16	1/1/15	ESC_EA5894AA	Assembled	92	282245	5092300	Escherichia coli / Shigella;100.0%	73	1073	3.51	ESC_IA2257AA_AS	30979
ESC_IA2239AA_AS	No	ESC_EA5912AA	MOD1-EC696	SRR4262586;ILLUMINA;Paired;300;SRX2176019	Human	1985	SEPEC	Human	Human	Homo sapiens; blood	1985	NA	NA	NA	North America	United States	Washington	NA	NA	NA	NA	NA	FDA Center for Food Safety and Applied Nutrition	Escherichia coli	NA	O1:K1:H7	NA	NA	NA	NA	NA	PRJNA230969	SRP058582	NA	SAMN05591533	SRS1703313	20/9/16	1/1/15	ESC_EA5912AA	Assembled	86	203996	5337152	Escherichia coli / Shigella;89.18%	75	2116	3.51	ESC_IA2239AA_AS	30904
ESC_IA2233AA_AS	No	ESC_EA5918AA	MOD1-EC690	SRR4261933;ILLUMINA;Paired;300;SRX2176013	Human	1985	SEPEC	Human	Human	Homo sapiens; blood	1985	NA	NA	NA	North America	United States	Washington	NA	NA	NA	NA	NA	FDA Center for Food Safety and Applied Nutrition	Escherichia coli	NA	O1:K1:H7	NA	NA	NA	NA	NA	PRJNA230969	SRP058582	NA	SAMN05591539	SRS1703307	20/9/16	1/1/15	ESC_EA5918AA	Assembled	68	407132	5074049	Escherichia coli / Shigella;100.0%	62	2084	3.51	ESC_IA2233AA_AS	30905
ESC_IA2226AA_AS	No	ESC_EA5925AA	MOD1-EC678	SRR4261196;ILLUMINA;Paired;300;SRX2176006	Human	1985	SEPEC	Human	Human	Homo sapiens; blood	1985	NA	NA	NA	North America	United States	Washington	NA	NA	NA	NA	NA	FDA Center for Food Safety and Applied Nutrition	Escherichia coli	NA	O1:K1:H7	NA	NA	NA	NA	NA	PRJNA230969	SRP058582	NA	SAMN05591551	SRS1703300	20/9/16	1/1/15	ESC_EA5925AA	Assembled	129	226018	5106884	Escherichia coli / Shigella;100.0%	95	2127	3.51	ESC_IA2226AA_AS	30866
ESC_IA2225AA_AS	No	ESC_EA5926AA	MOD1-EC677	SRR4261195;ILLUMINA;Paired;300;SRX2176005	Human	1985	SEPEC	Human	Human	Homo sapiens; blood	1985	NA	NA	NA	North America	United States	Washington	NA	NA	NA	NA	NA	FDA Center for Food Safety and Applied Nutrition	Escherichia coli	NA	K1:H7	NA	NA	NA	NA	NA	PRJNA230969	SRP058582	NA	SAMN05591552	SRS1703299	20/9/16	1/1/15	ESC_EA5926AA	Assembled	144	188273	5031904	Escherichia coli / Shigella;100.0%	88	1103	3.51	ESC_IA2225AA_AS	30867
ESC_IA2221AA_AS	No	ESC_EA5930AA	MOD1-EC670	SRR4261107;ILLUMINA;Paired;300;SRX2176001	Human	1985	SEPEC	Human	Human	Homo sapiens; blood	1985	NA	NA	NA	North America	United States	Washington	NA	NA	NA	NA	NA	FDA Center for Food Safety and Applied Nutrition	Escherichia coli	NA	O1:K1:H7	NA	NA	NA	NA	NA	PRJNA230969	SRP058582	NA	SAMN05591559	SRS1703295	20/9/16	1/1/15	ESC_EA5930AA	Assembled	87	358821	5061964	Escherichia coli / Shigella;100.0%	73	1563	3.51	ESC_IA2221AA_AS	30941
ESC_IA2220AA_AS	No	ESC_EA5931AA	MOD1-EC669	SRR4261001;ILLUMINA;Paired;300;SRX2176000	Human	1985	SEPEC	Human	Human	Homo sapiens; blood	1985	NA	NA	NA	North America	United States	Washington	NA	NA	NA	NA	NA	FDA Center for Food Safety and Applied Nutrition	Escherichia coli	NA	O2:K1:H7	NA	NA	NA	NA	NA	PRJNA230969	SRP058582	NA	SAMN05591560	SRS1703294	20/9/16	1/1/15	ESC_EA5931AA	Assembled	80	282308	5182575	Escherichia coli / Shigella;100.0%	88	2418	3.51	ESC_IA2220AA_AS	30949
ESC_IA2216AA_AS	No	ESC_EA5935AA	MOD1-EC665	SRR4260477;ILLUMINA;Paired;300;SRX2175996	Human	1985	SEPEC	Human	Human	Homo sapiens; blood	1985	NA	NA	NA	North America	United States	Washington	NA	NA	NA	NA	NA	FDA Center for Food Safety and Applied Nutrition	Escherichia coli	NA	O18Ac:K5:H-	NA	NA	NA	NA	NA	PRJNA230969	SRP058582	NA	SAMN05591564	SRS1703290	20/9/16	1/1/15	ESC_EA5935AA	Assembled	95	282249	5135312	Escherichia coli / Shigella;100.0%	87	1664	3.51	ESC_IA2216AA_AS	30955
ESC_JA4785AA_AS	No	ESC_FA0428AA	282455	SRR4788217;ILLUMINA;Paired;;SRX2318421	Human	2016	NA	Human	Human	Human; Homo sapiens	2016	7	NA	NA	Europe	United Kingdom	NA	NA	NA	NA	NA	NA	Public Health England	Escherichia coli	NA	NA	NA	NA	NA	NA	NA	PRJNA315192	SRP071789	NA	SAMN05966727	SRS1775016	3/11/16	3/11/16	ESC_FA0428AA	Assembled	81	175799	5126583	Escherichia coli / Shigella;100.0%	143	2474	3.51	ESC_JA4785AA_AS	36995
ESC_JA4751AA_AS	No	ESC_FA0462AA	241732	SRR4788139;ILLUMINA;Paired;;SRX2318342	Human	2016	NA	Human	Human	Human; Homo sapiens	2016	3	NA	NA	Europe	United Kingdom	NA	NA	NA	NA	NA	NA	Public Health England	Escherichia coli	NA	NA	NA	NA	NA	NA	NA	PRJNA315192	SRP071789	NA	SAMN05966639	SRS1774941	3/11/16	3/11/16	ESC_FA0462AA	Assembled	45	274442	5038547	Escherichia coli / Shigella;98.55%	98	3367	3.51	ESC_JA4751AA_AS	21374
ESC_JA4609AA_AS	No	ESC_FA0604AA	215090	SRR4787723;ILLUMINA;Paired;;SRX2317926	Human	2016	NA	Human	Human	Human; Homo sapiens	2016	2	NA	NA	Europe	United Kingdom	NA	NA	NA	NA	NA	NA	Public Health England	Escherichia coli	NA	NA	NA	NA	NA	NA	NA	PRJNA315192	SRP071789	NA	SAMN05965727	SRS1774535	3/11/16	2/11/16	ESC_FA0604AA	Assembled	44	211775	5104415	Escherichia coli / Shigella;98.61%	106	3150	3.51	ESC_JA4609AA_AS	35521
ESC_JA4581AA_AS	No	ESC_FA0632AA	241731	SRR4787399;ILLUMINA;Paired;;SRX2317602	Human	2016	NA	Human	Human	Human; Homo sapiens	2016	3	NA	NA	Europe	United Kingdom	NA	NA	NA	NA	NA	NA	Public Health England	Escherichia coli	NA	NA	NA	NA	NA	NA	NA	PRJNA315192	SRP071789	NA	SAMN05965689	SRS1774214	3/11/16	2/11/16	ESC_FA0632AA	Assembled	67	203930	5047087	Escherichia coli / Shigella;100.0%	113	2430	3.51	ESC_JA4581AA_AS	21374
ESC_JA4566AA_AS	No	ESC_FA0647AA	168528	SRR4787373;ILLUMINA;Paired;;SRX2317576	Human	2015	NA	Human	Human	Human; Homo sapiens	2015	9	NA	NA	Europe	United Kingdom	NA	NA	NA	NA	NA	NA	Public Health England	Escherichia coli	NA	NA	NA	NA	NA	NA	NA	PRJNA315192	SRP071789	NA	SAMN05965657	SRS1774188	3/11/16	2/11/16	ESC_FA0647AA	Assembled	60	264072	5207983	Escherichia coli / Shigella;100.0%	144	3060	3.51	ESC_JA4566AA_AS	34881
ESC_JA4488AA_AS	No	ESC_FA0725AA	215089	SRR4787218;ILLUMINA;Paired;;SRX2317421	Human	2016	NA	Human	Human	Human; Homo sapiens	2016	2	NA	NA	Europe	United Kingdom	NA	NA	NA	NA	NA	NA	Public Health England	Escherichia coli	NA	NA	NA	NA	NA	NA	NA	PRJNA315192	SRP071789	NA	SAMN05965499	SRS1774040	3/11/16	2/11/16	ESC_FA0725AA	Assembled	45	192020	5091031	Escherichia coli / Shigella;97.29%	89	2037	3.51	ESC_JA4488AA_AS	35521
ESC_JA4010AA_AS	No	ESC_FA1491AA	304251	SRR4897628;ILLUMINA;Paired;;SRX2326872	Human	2016	NA	Human	Human	Human; Homo sapiens	2016	9	NA	NA	Europe	United Kingdom	NA	NA	NA	NA	NA	NA	Public Health England	Escherichia coli	NA	NA	NA	NA	NA	NA	NA	PRJNA315192	SRP071789	NA	SAMN05980888	SRS1782334	8/11/16	5/11/16	ESC_FA1491AA	Assembled	61	238971	5274498	Escherichia coli / Shigella;100.0%	146	2944	3.51	ESC_JA4010AA_AS	35013
ESC_JA3948AA_AS	No	ESC_FA1553AA	200613	SRR4897466;ILLUMINA;Paired;;SRX2326738	Environment	2015	Environmental	Environment	ND/Others	Enviromental	2015	12	NA	NA	Europe	United Kingdom	NA	NA	NA	NA	NA	NA	Public Health England	Escherichia coli	NA	NA	NA	NA	NA	NA	NA	PRJNA315192	SRP071789	NA	SAMN05980759	SRS1782198	8/11/16	5/11/16	ESC_FA1553AA	Assembled	63	357762	4984132	Escherichia coli / Shigella;100.0%	62	2459	3.51	ESC_JA3948AA_AS	34922
ESC_JA3853AA_AS	No	ESC_FA1647AA	168529	SRR4897258;ILLUMINA;Paired;;SRX2326534	Human	2015	NA	Human	Human	Human; Homo sapiens	2015	9	NA	NA	Europe	United Kingdom	NA	NA	NA	NA	NA	NA	Public Health England	Escherichia coli	NA	NA	NA	NA	NA	NA	NA	PRJNA315192	SRP071789	NA	SAMN05980464	SRS1782001	8/11/16	4/11/16	ESC_FA1647AA	Assembled	70	263705	5210668	Escherichia coli / Shigella;100.0%	175	3298	3.51	ESC_JA3853AA_AS	34881
ESC_JA3774AA_AS	No	ESC_FA1726AA	214593	SRR4897096;ILLUMINA;Paired;;SRX2326373	Human	2016	NA	Human	Human	Human; Homo sapiens	2016	2	NA	NA	Europe	United Kingdom	NA	NA	NA	NA	NA	NA	Public Health England	Escherichia coli	NA	NA	NA	NA	NA	NA	NA	PRJNA315192	SRP071789	NA	SAMN05980249	SRS1781806	8/11/16	4/11/16	ESC_FA1726AA	Assembled	77	238356	5109509	Escherichia coli / Shigella;98.57%	108	3137	3.51	ESC_JA3774AA_AS	37159
ESC_JA5133AA_AS	No	ESC_FA2337AA	200611	SRR5006424;ILLUMINA;Paired;;SRX2338253	NA	2015	NA	ND	ND/Others	Other	2015	12	NA	NA	Europe	United Kingdom	NA	NA	NA	NA	NA	NA	Public Health England	Escherichia coli	NA	NA	NA	NA	NA	NA	NA	PRJNA315192	SRP071789	NA	SAMN06006456	SRS1791261	14/11/16	9/11/16	ESC_FA2337AA	Assembled	102	294089	4931463	Escherichia coli / Shigella;98.25%	80	1681	3.51	ESC_JA5133AA_AS	35808
ESC_JA9326AA_AS	No	ESC_FA2672AA	208734	SRR5024316;ILLUMINA;Paired;;SRX2351028	Human	2016	NA	Human	Human	Human; Homo sapiens	2016	1	NA	NA	Europe	United Kingdom	NA	NA	NA	NA	NA	NA	Public Health England	Escherichia coli	NA	NA	NA	NA	NA	NA	NA	PRJNA315192	SRP071789	NA	SAMN06018996	SRS1801097	16/11/16	16/11/16	ESC_FA2672AA	Assembled	68	191719	5070622	Escherichia coli / Shigella;98.91%	165	2784	3.51	ESC_JA9326AA_AS	36470
ESC_KA3859AA_AS	No	ESC_FA2770AA	208780	SRR5023949;ILLUMINA;Paired;;SRX2350651	Human	2016	NA	Human	Human	Human; Homo sapiens	2016	1	NA	NA	Europe	United Kingdom	NA	NA	NA	NA	NA	NA	Public Health England	Escherichia coli	NA	NA	NA	NA	NA	NA	NA	PRJNA315192	SRP071789	NA	SAMN06018711	SRS1800751	16/11/16	16/11/16	ESC_FA2770AA	Assembled	84	225408	5125752	Escherichia coli / Shigella;95.74%	146	2061	3.51	ESC_KA3859AA_AS	37628
ESC_KA4244AA_AS	No	ESC_FA2913AA	178630	SRR5018373;ILLUMINA;Paired;;SRX2346432	Human	2015	NA	Human	Human	Human; Homo sapiens	2015	10	NA	NA	Europe	United Kingdom	NA	NA	NA	NA	NA	NA	Public Health England	Escherichia coli	NA	NA	NA	NA	NA	NA	NA	PRJNA315192	SRP071789	NA	SAMN06015619	SRS1797026	16/11/16	15/11/16	ESC_FA2913AA	Assembled	64	167798	5230300	Escherichia coli / Shigella;100.0%	181	6755	3.51	ESC_KA4244AA_AS	36373
ESC_JA8368AA_AS	No	ESC_FA2923AA	178629	SRR5018354;ILLUMINA;Paired;;SRX2346413	Human	2015	NA	Human	Human	Human; Homo sapiens	2015	10	NA	NA	Europe	United Kingdom	NA	NA	NA	NA	NA	NA	Public Health England	Escherichia coli	NA	NA	NA	NA	NA	NA	NA	PRJNA315192	SRP071789	NA	SAMN06015602	SRS1797009	16/11/16	15/11/16	ESC_FA2923AA	Assembled	61	173578	5232988	Escherichia coli / Shigella;100.0%	195	4672	3.51	ESC_JA8368AA_AS	36373
ESC_JA8284AA_AS	No	ESC_FA2971AA	203671	SRR5018286;ILLUMINA;Paired;;SRX2346345	Human	2016	NA	Human	Human	Human; Homo sapiens	2016	1	NA	NA	Europe	United Kingdom	NA	NA	NA	NA	NA	NA	Public Health England	Escherichia coli	NA	NA	NA	NA	NA	NA	NA	PRJNA315192	SRP071789	NA	SAMN06015307	SRS1796943	16/11/16	15/11/16	ESC_FA2971AA	Assembled	79	261597	5120320	Escherichia coli / Shigella;100.0%	131	2534	3.51	ESC_JA8284AA_AS	36368
ESC_JA8124AA_AS	No	ESC_FA2998AA	146041	SRR5017711;ILLUMINA;Paired;;SRX2346027	Human	2015	NA	Human	Human	Human; Homo sapiens	2015	7	NA	NA	Europe	United Kingdom	NA	NA	NA	NA	NA	NA	Public Health England	Escherichia coli	NA	NA	NA	NA	NA	NA	NA	PRJNA315192	SRP071789	NA	SAMN06015059	SRS1796845	16/11/16	15/11/16	ESC_FA2998AA	Assembled	67	98590	5529871	Escherichia coli / Shigella;99.28%	474	32347	3.51	ESC_JA8124AA_AS	36352
ESC_JA7639AA_AS	No	ESC_FA3124AA	200614	SRR5005502;ILLUMINA;Paired;;SRX2337330	Environment	2015	Environmental	Environment	ND/Others	Enviromental	2015	12	NA	NA	Europe	United Kingdom	NA	NA	NA	NA	NA	NA	Public Health England	Escherichia coli	NA	NA	NA	NA	NA	NA	NA	PRJNA315192	SRP071789	NA	SAMN06006083	SRS1790554	16/11/16	9/11/16	ESC_FA3124AA	Assembled	110	357937	4987784	Escherichia coli / Shigella;100.0%	71	2018	3.51	ESC_JA7639AA_AS	34922
ESC_KA1594AA_AS	No	ESC_FA3808AA	203387	SRR5031235;ILLUMINA;Paired;;SRX2356443	Human	2016	NA	Human	Human	Human; Homo sapiens	2016	1	NA	NA	Europe	United Kingdom	NA	NA	NA	NA	NA	NA	Public Health England	NA	NA	NA	NA	NA	NA	NA	NA	PRJNA315192	SRP071789	NA	SAMN06030878	SRS1805501	18/11/16	18/11/16	ESC_FA3808AA	Assembled	64	261597	5118421	Escherichia coli / Shigella;100.0%	143	2715	3.51	ESC_KA1594AA_AS	36368
ESC_JA9945AA_AS	No	ESC_FA3927AA	151074	SRR5029852;ILLUMINA;Paired;;SRX2355545	Human	2015	NA	Human	Human	Human; Homo sapiens	2015	8	NA	NA	Europe	United Kingdom	NA	NA	NA	NA	NA	NA	Public Health England	NA	NA	NA	NA	NA	NA	NA	NA	PRJNA315192	SRP071789	NA	SAMN06029450	SRS1804933	18/11/16	18/11/16	ESC_FA3927AA	Assembled	84	263882	5076518	Escherichia coli / Shigella;100.0%	132	3412	3.51	ESC_JA9945AA_AS	36546
ESC_KA1451AA_AS	No	ESC_FA4069AA	238365	SRR5034983;ILLUMINA;Paired;;SRX2359552	Human	2016	NA	Human	Human	Human; Homo sapiens	2016	3	NA	NA	Europe	United Kingdom	NA	NA	NA	NA	NA	NA	Public Health England	Escherichia coli	NA	NA	NA	NA	NA	NA	NA	PRJNA315192	SRP071789	NA	SAMN06039859	SRS1808117	20/11/16	19/11/16	ESC_FA4069AA	Assembled	65	235574	5059470	Escherichia coli / Shigella;100.0%	126	3386	3.51	ESC_KA1451AA_AS	21374
ESC_KA0652AA_AS	No	ESC_FA4120AA	123850	SRR5033734;ILLUMINA;Paired;;SRX2358391	Human	2015	NA	Human	Human	Human; Homo sapiens	2015	6	NA	NA	Europe	United Kingdom	NA	NA	NA	NA	NA	NA	Public Health England	Escherichia coli	NA	NA	NA	NA	NA	NA	NA	PRJNA315192	SRP071789	NA	SAMN06035381	SRS1807094	20/11/16	19/11/16	ESC_FA4120AA	Assembled	104	186090	5178247	Escherichia coli / Shigella;100.0%	94	1512	3.51	ESC_KA0652AA_AS	36588
ESC_KA4597AA_AS	No	ESC_FA4134AA	200612	SRR5033720;ILLUMINA;Paired;;SRX2358377	Environment	2015	Environmental	Environment	ND/Others	Enviromental	2015	12	NA	NA	Europe	United Kingdom	NA	NA	NA	NA	NA	NA	Public Health England	Escherichia coli	NA	NA	NA	NA	NA	NA	NA	PRJNA315192	SRP071789	NA	SAMN06035370	SRS1807082	20/11/16	19/11/16	ESC_FA4134AA	Assembled	60	268586	4982492	Escherichia coli / Shigella;100.0%	83	2576	3.51	ESC_KA4597AA_AS	34922
ESC_KA6867AA_AS	No	ESC_FA4139AA	122664	SRR5033715;ILLUMINA;Paired;;SRX2358372	Human	2015	NA	Human	Human	Human; Homo sapiens	2015	6	NA	NA	Europe	United Kingdom	NA	NA	NA	NA	NA	NA	Public Health England	Escherichia coli	NA	NA	NA	NA	NA	NA	NA	PRJNA315192	SRP071789	NA	SAMN06035357	SRS1807075	20/11/16	19/11/16	ESC_FA4139AA	Assembled	59	358240	5118313	Escherichia coli / Shigella;100.0%	142	3049	3.51	ESC_KA6867AA_AS	36591
ESC_KA0889AA_AS	No	ESC_FA4149AA	123943	SRR5033705;ILLUMINA;Paired;;SRX2358362	Human	2015	NA	Human	Human	Human; Homo sapiens	2015	6	NA	NA	Europe	United Kingdom	NA	NA	NA	NA	NA	NA	Public Health England	Escherichia coli	NA	NA	NA	NA	NA	NA	NA	PRJNA315192	SRP071789	NA	SAMN06035349	SRS1807065	20/11/16	19/11/16	ESC_FA4149AA	Assembled	34	133063	5212068	Escherichia coli / Shigella;100.0%	135	8910	3.51	ESC_KA0889AA_AS	36619
ESC_KA4607AA_AS	No	ESC_FA4159AA	119523	SRR5033666;ILLUMINA;Paired;;SRX2358334	Human	2015	NA	Human	Human	Human; Homo sapiens	2015	6	NA	NA	Europe	United Kingdom	NA	NA	NA	NA	NA	NA	Public Health England	Escherichia coli	NA	NA	NA	NA	NA	NA	NA	PRJNA315192	SRP071789	NA	SAMN06035336	SRS1807057	20/11/16	19/11/16	ESC_FA4159AA	Assembled	100	273264	5111413	Escherichia coli / Shigella;100.0%	137	2181	3.51	ESC_KA4607AA_AS	37837
ESC_KA0604AA_AS	No	ESC_FA4168AA	122690	SRR5033657;ILLUMINA;Paired;;SRX2358325	Human	2015	NA	Human	Human	Human; Homo sapiens	2015	6	NA	NA	Europe	United Kingdom	NA	NA	NA	NA	NA	NA	Public Health England	Escherichia coli	NA	NA	NA	NA	NA	NA	NA	PRJNA315192	SRP071789	NA	SAMN06035344	SRS1807048	20/11/16	19/11/16	ESC_FA4168AA	Assembled	96	270308	5124986	Escherichia coli / Shigella;100.0%	157	2297	3.51	ESC_KA0604AA_AS	36591
ESC_KA9324AA_AS	No	ESC_FA5756AA	D5063	ERR1697208;ILLUMINA;Paired;300;ERX1766716,ERR1697207;ILLUMINA;Paired;300;ERX1766715	Other	2015	NA	Laboratory	NA	Rat; Laboratory derived mutant	2015	5	NA	NA	Europe	United Kingdom	NA	NA	NA	NA	NA	NA	LSHTM	Escherichia coli	NA	NA	NA	NA	NA	NA	NA	PRJEB16318	ERP018171	NA	SAMEA4516835	ERS1416014	21/12/16	20/12/16	ESC_FA5756AA	Assembled	71	170919	5379671	Escherichia coli / Shigella;98.73%	105	5692	3.51	ESC_KA9324AA_AS	38756
ESC_KA9267AA_AS	No	ESC_FA5757AA	D3537	ERR1697206;ILLUMINA;Paired;300;ERX1766714,ERR1697205;ILLUMINA;Paired;300;ERX1766713	Other	2015	NA	Laboratory	NA	Rat; Laboratory derived mutant	2015	5	NA	NA	Europe	United Kingdom	NA	NA	NA	NA	NA	NA	LSHTM	Escherichia coli	NA	NA	NA	NA	NA	NA	NA	PRJEB16318	ERP018171	NA	SAMEA4516834	ERS1416013	21/12/16	20/12/16	ESC_FA5757AA	Assembled	45	327452	5378467	Escherichia coli / Shigella;98.81%	116	7824	3.51	ESC_KA9267AA_AS	38718
ESC_KA9265AA_AS	No	ESC_FA5758AA	D3516	ERR1697203;ILLUMINA;Paired;300;ERX1766711,ERR1697204;ILLUMINA;Paired;300;ERX1766712	Other	2015	NA	Laboratory	NA	Rat; Laboratory derived mutant	2015	5	NA	NA	Europe	United Kingdom	NA	NA	NA	NA	NA	NA	LSHTM	Escherichia coli	NA	NA	NA	NA	NA	NA	NA	PRJEB16318	ERP018171	NA	SAMEA4516833	ERS1416012	21/12/16	20/12/16	ESC_FA5758AA	Assembled	49	174037	5381564	Escherichia coli / Shigella;98.59%	97	7106	3.51	ESC_KA9265AA_AS	38719
ESC_KA9598AA_AS	No	ESC_FA5948AA	A192P1	ERR1442931;ILLUMINA;Paired;200;ERX1513307	Other	2008	SEPEC	Human	NA	rat; blood	2008	1	NA	NA	Europe	United Kingdom	NA	NA	NA	NA	NA	NA	LSHTM	Escherichia coli	NA	NA	NA	NA	NA	NA	NA	PRJEB14305	ERP015941	NA	SAMEA4026807	ERS1197917	3/1/17	2/1/17	ESC_FA5948AA	Assembled	34	177370	5281212	Escherichia coli / Shigella;98.7%	113	10420	3.51	ESC_KA9598AA_AS	38833
ESC_KA9597AA_AS	No	ESC_FA5949AA	A192	ERR1442928;ILLUMINA;Paired;200;ERX1513305	Human	1977	SEPEC	Human	Human	Human; Blood	1977	1	NA	NA	Europe	Netherlands	NA	NA	NA	NA	NA	NA	LSHTM	Escherichia coli	NA	NA	NA	NA	NA	NA	NA	PRJEB14305	ERP015941	NA	SAMEA4026804	ERS1197914	3/1/17	2/1/17	ESC_FA5949AA	Assembled	46	186153	5379678	Escherichia coli / Shigella;98.87%	129	5654	3.51	ESC_KA9597AA_AS	38834
ESC_LA4540AA_AS	No	ESC_FA9337AA	OS_09_006_-1	SRR5296385;ILLUMINA;Paired;;SRX2598659,SRR5246542;ILLUMINA;Paired;;SRX2552982,SRR5246528;ILLUMINA;Paired;;SRX2552968,SRR5292149;ILLUMINA;Paired;;SRX2594792,SRR5285438;ILLUMINA;Paired;;SRX2588982,SRR5296534;ILLUMINA;Paired;;SRX2598802,SRR5296499;ILLUMINA;Paired;;SRX2598767	Human	2014	UPEC	Human	Human	Homo sapiens; urine	2014	NA	NA	NA	North America	United States	Missouri	NA	NA	NA	NA	NA	The Broad Institute	Escherichia coli	NA	NA	NA	NA	NA	NA	NA	PRJNA269984	SRP053140	NA	SAMN04606411	SRS1970764	26/2/17	24/2/17	ESC_FA9337AA	Assembled	357	144340	5247912	Escherichia coli / Shigella;96.5%	251	3947	3.61	ESC_LA4540AA_AS	41240
ESC_LA4539AA_AS	No	ESC_FA9338AA	OS_02_035_15	SRR5296539;ILLUMINA;Paired;;SRX2598807,SRR5246780;ILLUMINA;Paired;;SRX2553220,SRR5291295;ILLUMINA;Paired;;SRX2593938,SRR5296483;ILLUMINA;Paired;;SRX2598754,SRR5296531;ILLUMINA;Paired;;SRX2598799,SRR5285437;ILLUMINA;Paired;;SRX2588981,SRR5246794;ILLUMINA;Paired;;SRX2553234	Human	2014	UPEC	Human	Human	Homo sapiens; urine	2014	NA	NA	NA	North America	United States	Missouri	NA	NA	NA	NA	NA	The Broad Institute	Escherichia coli	NA	NA	NA	NA	NA	NA	NA	PRJNA269984	SRP053140	NA	SAMN04606423	SRS1971007	26/2/17	24/2/17	ESC_FA9338AA	Assembled	366	153739	5269600	Escherichia coli / Shigella;97.6%	316	6672	3.61	ESC_LA4539AA_AS	41237
ESC_LA4536AA_AS	No	ESC_FA9341AA	OS_09_005_14	SRR5246783;ILLUMINA;Paired;;SRX2553223,SRR5291297;ILLUMINA;Paired;;SRX2593940,SRR5296530;ILLUMINA;Paired;;SRX2598798,SRR5285409;ILLUMINA;Paired;;SRX2588953,SRR5296386;ILLUMINA;Paired;;SRX2598660	Human	2014	UPEC	Human	Human	Homo sapiens; urine	2014	NA	NA	NA	North America	United States	Missouri	NA	NA	NA	NA	NA	The Broad Institute	Escherichia coli	NA	NA	NA	NA	NA	NA	NA	PRJNA269984	SRP053140	NA	SAMN04606415	SRS1971009	26/2/17	24/2/17	ESC_FA9341AA	Assembled	430	203838	5027870	Escherichia coli / Shigella;97.81%	144	2539	3.61	ESC_LA4536AA_AS	41238
ESC_LA5763AA_AS	No	ESC_GA0241AA	MOD1-EC5197	SRR5330882;ILLUMINA;Paired;300;SRX2629877	Human	1987	UPEC	Human	Human	Homo sapiens; human_Urine	1987	8	NA	NA	North America	United States	Texas	NA	NA	NA	NA	NA	FDA Center for Food Safety and Applied Nutrition	Escherichia coli	NA	NA	NA	NA	NA	NA	NA	PRJNA230969	SRP058582	NA	SAMN04279535	SRS2039716	10/3/17	9/3/17	ESC_GA0241AA	Assembled	76	240663	4976862	Escherichia coli / Shigella;100.0%	46	1328	3.61	ESC_LA5763AA_AS	41903
ESC_LA5735AA_AS	No	ESC_GA0269AA	MOD1-EC674	SRR5330839;ILLUMINA;Paired;300;SRX2629835	Human	1985	SEPEC	Human	Human	Homo sapiens; blood	1985	NA	NA	NA	North America	United States	Washington	NA	NA	NA	NA	NA	FDA Center for Food Safety and Applied Nutrition	Escherichia coli	NA	O2:K1:H7	NA	NA	NA	NA	NA	PRJNA230969	SRP058582	NA	SAMN05591555	SRS2039681	10/3/17	9/3/17	ESC_GA0269AA	Assembled	87	171799	5129792	Escherichia coli / Shigella;100.0%	119	3471	3.61	ESC_LA5735AA_AS	41910
ESC_LA5890AA_AS	No	ESC_GA0332AA	MOD1-EC5349	SRR5336249;ILLUMINA;Paired;300;SRX2633671	Environment	2003	Environmental	Environment	Water/River	Waste Water-Waste Water	2003	8	NA	NA	North America	United States	North Dakota	NA	NA	NA	NA	NA	FDA Center for Food Safety and Applied Nutrition	Escherichia coli	NA	O18	NA	NA	NA	NA	NA	PRJNA230969	SRP058582	NA	SAMN06555267	SRS2042901	12/3/17	10/3/17	ESC_GA0332AA	Assembled	101	149801	5286004	Escherichia coli / Shigella;100.0%	103	2262	3.61	ESC_LA5890AA_AS	42020
ESC_LA5874AA_AS	No	ESC_GA0348AA	MOD1-EC5957	SRR5336203;ILLUMINA;Paired;300;SRX2633624	Bovine	2008	ExPEC	Livestock	Bovine	liver	2008	11	NA	NA	North America	United States	Wisconsin	NA	NA	NA	NA	NA	FDA Center for Food Safety and Applied Nutrition	Escherichia coli	NA	O18:H7	NA	NA	NA	NA	NA	PRJNA230969	SRP058582	NA	SAMN06555246	SRS2042855	10/3/17	10/3/17	ESC_GA0348AA	Assembled	165	419092	5256436	Escherichia coli / Shigella;98.86%	137	2059	3.61	ESC_LA5874AA_AS	42019
ESC_NA4065AA_AS	No	ESC_GA4501AA	M676943	SRR5512243;ILLUMINA;Paired;;SRX2786212	Human	2015	Faecal	Human	Human	Homo sapiens; Human faecal	2015	NA	NA	NA	Oceania	Australia	NA	NA	NA	NA	NA	NA	The Australian National University	Escherichia coli	NA	NA	NA	NA	NA	NA	NA	PRJNA385370	SRP106504	NA	SAMN06893786	SRS2168213	5/5/17	5/5/17	ESC_GA4501AA	Assembled	57	99310	5026653	Escherichia coli / Shigella;96.31%	216	13367	3.61	ESC_NA4065AA_AS	45091
ESC_NA4062AA_AS	No	ESC_GA4504AA	46-1-TI2	SRR5512240;ILLUMINA;Paired;;SRX2786209	Human	2010	Faecal	Human	Human	Homo sapiens; Human terminal ileum biopsy	2010	NA	NA	NA	Oceania	Australia	NA	NA	NA	NA	NA	NA	The Australian National University	Escherichia coli	NA	NA	NA	NA	NA	NA	NA	PRJNA385370	SRP106504	NA	SAMN06893703	SRS2168216	5/5/17	5/5/17	ESC_GA4504AA	Assembled	79	358331	5195387	Escherichia coli / Shigella;100.0%	144	1637	3.61	ESC_NA4062AA_AS	22056
ESC_NA4060AA_AS	No	ESC_GA4506AA	M668546	SRR5512238;ILLUMINA;Paired;;SRX2786207	Human	2015	UPEC	Human	Human	Homo sapiens; Human urinary tract	2015	NA	NA	NA	Oceania	Australia	NA	NA	NA	NA	NA	NA	The Australian National University	Escherichia coli	NA	NA	NA	NA	NA	NA	NA	PRJNA385370	SRP106504	NA	SAMN06893782	SRS2168211	5/5/17	5/5/17	ESC_GA4506AA	Assembled	64	111762	5208986	Escherichia coli / Shigella;97.07%	213	7836	3.61	ESC_NA4060AA_AS	45078
ESC_NA4059AA_AS	No	ESC_GA4507AA	M666694	SRR5512237;ILLUMINA;Paired;;SRX2786206	Human	2015	UPEC	Human	Human	Homo sapiens; Human urinary tract	2015	NA	NA	NA	Oceania	Australia	NA	NA	NA	NA	NA	NA	The Australian National University	Escherichia coli	NA	NA	NA	NA	NA	NA	NA	PRJNA385370	SRP106504	NA	SAMN06893781	SRS2168210	5/5/17	5/5/17	ESC_GA4507AA	Assembled	72	191189	5131443	Escherichia coli / Shigella;100.0%	99	2277	3.61	ESC_NA4059AA_AS	45085
ESC_NA4058AA_AS	No	ESC_GA4508AA	M665752	SRR5512236;ILLUMINA;Paired;;SRX2786205	Human	2015	UPEC	Human	Human	Homo sapiens; Human urinary tract	2015	NA	NA	NA	Oceania	Australia	NA	NA	NA	NA	NA	NA	The Australian National University	Escherichia coli	NA	NA	NA	NA	NA	NA	NA	PRJNA385370	SRP106504	NA	SAMN06893780	SRS2168209	5/5/17	5/5/17	ESC_GA4508AA	Assembled	55	144982	5344013	Escherichia coli / Shigella;98.19%	190	6933	3.61	ESC_NA4058AA_AS	45090
ESC_NA4057AA_AS	No	ESC_GA4509AA	M664361	SRR5512235;ILLUMINA;Paired;;SRX2786204	Human	2015	UPEC	Human	Human	Homo sapiens; Human urinary tract	2015	NA	NA	NA	Oceania	Australia	NA	NA	NA	NA	NA	NA	The Australian National University	Escherichia coli	NA	NA	NA	NA	NA	NA	NA	PRJNA385370	SRP106504	NA	SAMN06893779	SRS2168208	5/5/17	5/5/17	ESC_GA4509AA	Assembled	63	158282	5177834	Escherichia coli / Shigella;97.74%	153	5677	3.61	ESC_NA4057AA_AS	45086
ESC_NA4054AA_AS	No	ESC_GA4512AA	M663105	SRR5512232;ILLUMINA;Paired;;SRX2786201	Human	2015	UPEC	Human	Human	Homo sapiens; Human urinary tract	2015	NA	NA	NA	Oceania	Australia	NA	NA	NA	NA	NA	NA	The Australian National University	Escherichia coli	NA	NA	NA	NA	NA	NA	NA	PRJNA385370	SRP106504	NA	SAMN06893776	SRS2168205	5/5/17	5/5/17	ESC_GA4512AA	Assembled	67	72618	5001158	Escherichia coli / Shigella;100.0%	170	28870	3.61	ESC_NA4054AA_AS	45077
ESC_NA4051AA_AS	No	ESC_GA4515AA	45-1-TI1	SRR5512229;ILLUMINA;Paired;;SRX2786198	Human	2010	Faecal	Human	Human	Homo sapiens; Human terminal ileum biopsy	2010	NA	NA	NA	Oceania	Australia	NA	NA	NA	NA	NA	NA	The Australian National University	Escherichia coli	NA	NA	NA	NA	NA	NA	NA	PRJNA385370	SRP106504	NA	SAMN06893702	SRS2168202	5/5/17	5/5/17	ESC_GA4515AA	Assembled	60	138292	5158194	Escherichia coli / Shigella;100.0%	88	10621	3.61	ESC_NA4051AA_AS	21908
ESC_NA4049AA_AS	No	ESC_GA4517AA	M653497	SRR5512227;ILLUMINA;Paired;;SRX2786196	Human	2015	UPEC	Human	Human	Homo sapiens; Human urinary tract	2015	NA	NA	NA	Oceania	Australia	NA	NA	NA	NA	NA	NA	The Australian National University	Escherichia coli	NA	NA	NA	NA	NA	NA	NA	PRJNA385370	SRP106504	NA	SAMN06893772	SRS2168201	5/5/17	5/5/17	ESC_GA4517AA	Assembled	60	144727	5160549	Escherichia coli / Shigella;99.11%	171	5631	3.61	ESC_NA4049AA_AS	45073
ESC_NA4044AA_AS	No	ESC_GA4522AA	M638488	SRR5512222;ILLUMINA;Paired;;SRX2786191	Human	2015	UPEC	Human	Human	Homo sapiens; Human urinary tract	2015	NA	NA	NA	Oceania	Australia	NA	NA	NA	NA	NA	NA	The Australian National University	Escherichia coli	NA	NA	NA	NA	NA	NA	NA	PRJNA385370	SRP106504	NA	SAMN06893767	SRS2168195	5/5/17	5/5/17	ESC_GA4522AA	Assembled	73	111340	5096711	Escherichia coli / Shigella;96.71%	126	10581	3.61	ESC_NA4044AA_AS	45067
ESC_NA4043AA_AS	No	ESC_GA4523AA	M638178	SRR5512221;ILLUMINA;Paired;;SRX2786190	Human	2015	UPEC	Human	Human	Homo sapiens; Human urinary tract	2015	NA	NA	NA	Oceania	Australia	NA	NA	NA	NA	NA	NA	The Australian National University	Escherichia coli	NA	NA	NA	NA	NA	NA	NA	PRJNA385370	SRP106504	NA	SAMN06893766	SRS2168194	5/5/17	5/5/17	ESC_GA4523AA	Assembled	51	66103	5443613	Escherichia coli / Shigella;94.06%	455	32430	3.61	ESC_NA4043AA_AS	45070
ESC_NA4040AA_AS	No	ESC_GA4526AA	40-1-R9	SRR5512218;ILLUMINA;Paired;;SRX2786187	Human	2010	Faecal	Human	Human	Homo sapiens; Human rectal biopsy	2010	NA	NA	NA	Oceania	Australia	NA	NA	NA	NA	NA	NA	The Australian National University	Escherichia coli	NA	NA	NA	NA	NA	NA	NA	PRJNA385370	SRP106504	NA	SAMN06893701	SRS2168191	5/5/17	5/5/17	ESC_GA4526AA	Assembled	67	91077	5035985	Escherichia coli / Shigella;97.68%	114	16639	3.61	ESC_NA4040AA_AS	22057
ESC_NA4038AA_AS	No	ESC_GA4528AA	H437	SRR5512216;ILLUMINA;Paired;;SRX2786185	Human	2001	SEPEC	Human	Human	Homo sapiens; Human blood	2001	NA	NA	NA	Oceania	Australia	NA	NA	NA	NA	NA	NA	The Australian National University	Escherichia coli	NA	NA	NA	NA	NA	NA	NA	PRJNA385370	SRP106504	NA	SAMN06893762	SRS2168189	5/5/17	5/5/17	ESC_GA4528AA	Assembled	38	149617	5182395	Escherichia coli / Shigella;100.0%	117	13722	3.61	ESC_NA4038AA_AS	45105
ESC_NA4037AA_AS	No	ESC_GA4529AA	H434	SRR5512215;ILLUMINA;Paired;;SRX2786184	Human	2001	SEPEC	Human	Human	Homo sapiens; Human blood	2001	NA	NA	NA	Oceania	Australia	NA	NA	NA	NA	NA	NA	The Australian National University	Escherichia coli	NA	NA	NA	NA	NA	NA	NA	PRJNA385370	SRP106504	NA	SAMN06893761	SRS2168188	5/5/17	5/5/17	ESC_GA4529AA	Assembled	58	268804	5169001	Escherichia coli / Shigella;100.0%	69	2937	3.61	ESC_NA4037AA_AS	45131
ESC_NA4036AA_AS	No	ESC_GA4530AA	H365	SRR5512214;ILLUMINA;Paired;;SRX2786183	Human	2001	UPEC	Human	Human	Homo sapiens; Human urinary tract	2001	NA	NA	NA	Oceania	Australia	NA	NA	NA	NA	NA	NA	The Australian National University	Escherichia coli	NA	NA	NA	NA	NA	NA	NA	PRJNA385370	SRP106504	NA	SAMN06893760	SRS2168186	5/5/17	5/5/17	ESC_GA4530AA	Assembled	131	302823	5169686	Escherichia coli / Shigella;100.0%	89	2489	3.61	ESC_NA4036AA_AS	45080
ESC_NA4034AA_AS	No	ESC_GA4532AA	H355	SRR5512212;ILLUMINA;Paired;;SRX2786181	Human	2001	SEPEC	Human	Human	Homo sapiens; Human blood	2001	NA	NA	NA	Oceania	Australia	NA	NA	NA	NA	NA	NA	The Australian National University	Escherichia coli	NA	NA	NA	NA	NA	NA	NA	PRJNA385370	SRP106504	NA	SAMN06893758	SRS2168184	5/5/17	5/5/17	ESC_GA4532AA	Assembled	73	360396	5061553	Escherichia coli / Shigella;100.0%	67	2285	3.61	ESC_NA4034AA_AS	45056
ESC_NA4033AA_AS	No	ESC_GA4533AA	H249	SRR5512211;ILLUMINA;Paired;;SRX2786180	Human	2001	UPEC	Human	Human	Homo sapiens; Human urinary tract	2001	NA	NA	NA	Oceania	Australia	NA	NA	NA	NA	NA	NA	The Australian National University	Escherichia coli	NA	NA	NA	NA	NA	NA	NA	PRJNA385370	SRP106504	NA	SAMN06893757	SRS2168185	5/5/17	5/5/17	ESC_GA4533AA	Assembled	103	204007	5182085	Escherichia coli / Shigella;97.92%	138	4090	3.61	ESC_NA4033AA_AS	45061
ESC_NA4032AA_AS	No	ESC_GA4534AA	H244	SRR5512210;ILLUMINA;Paired;;SRX2786179	Human	2001	UPEC	Human	Human	Homo sapiens; Human urinary tract	2001	NA	NA	NA	Oceania	Australia	NA	NA	NA	NA	NA	NA	The Australian National University	Escherichia coli	NA	NA	NA	NA	NA	NA	NA	PRJNA385370	SRP106504	NA	SAMN06893756	SRS2168183	5/5/17	5/5/17	ESC_GA4534AA	Assembled	58	108428	5228499	Escherichia coli / Shigella;96.31%	232	8064	3.61	ESC_NA4032AA_AS	45049
ESC_NA4031AA_AS	No	ESC_GA4535AA	H219	SRR5512209;ILLUMINA;Paired;;SRX2786178	Human	2001	SEPEC	Human	Human	Homo sapiens; Human blood	2001	NA	NA	NA	Oceania	Australia	NA	NA	NA	NA	NA	NA	The Australian National University	Escherichia coli	NA	NA	NA	NA	NA	NA	NA	PRJNA385370	SRP106504	NA	SAMN06893755	SRS2168182	5/5/17	5/5/17	ESC_GA4535AA	Assembled	52	360395	5162988	Escherichia coli / Shigella;100.0%	46	2534	3.61	ESC_NA4031AA_AS	45054
ESC_NA4030AA_AS	No	ESC_GA4536AA	H154	SRR5512208;ILLUMINA;Paired;;SRX2786177	Human	2001	UPEC	Human	Human	Homo sapiens; Human urinary tract	2001	NA	NA	NA	Oceania	Australia	NA	NA	NA	NA	NA	NA	The Australian National University	Escherichia coli	NA	NA	NA	NA	NA	NA	NA	PRJNA385370	SRP106504	NA	SAMN06893754	SRS2168180	5/5/17	5/5/17	ESC_GA4536AA	Assembled	94	294829	5270506	Escherichia coli / Shigella;98.61%	95	4090	3.61	ESC_NA4030AA_AS	45055
ESC_NA4029AA_AS	No	ESC_GA4537AA	39-1-AC10	SRR5512207;ILLUMINA;Paired;;SRX2786176	Human	2010	Faecal	Human	Human	Homo sapiens; Human terminal ileum biopsy	2010	NA	NA	NA	Oceania	Australia	NA	NA	NA	NA	NA	NA	The Australian National University	Escherichia coli	NA	NA	NA	NA	NA	NA	NA	PRJNA385370	SRP106504	NA	SAMN06893700	SRS2168181	5/5/17	5/5/17	ESC_GA4537AA	Assembled	72	87660	5012092	Escherichia coli / Shigella;97.78%	123	13124	3.61	ESC_NA4029AA_AS	21896
ESC_NA4028AA_AS	No	ESC_GA4538AA	H151	SRR5512206;ILLUMINA;Paired;;SRX2786175	Human	2001	UPEC	Human	Human	Homo sapiens; Human urinary tract	2001	NA	NA	NA	Oceania	Australia	NA	NA	NA	NA	NA	NA	The Australian National University	Escherichia coli	NA	NA	NA	NA	NA	NA	NA	PRJNA385370	SRP106504	NA	SAMN06893753	SRS2168179	5/5/17	5/5/17	ESC_GA4538AA	Assembled	113	268774	5268045	Escherichia coli / Shigella;98.65%	102	3029	3.61	ESC_NA4028AA_AS	45055
ESC_NA4027AA_AS	No	ESC_GA4539AA	H148	SRR5512205;ILLUMINA;Paired;;SRX2786174	Human	2001	UPEC	Human	Human	Homo sapiens; Human urinary tract	2001	NA	NA	NA	Oceania	Australia	NA	NA	NA	NA	NA	NA	The Australian National University	Escherichia coli	NA	NA	NA	NA	NA	NA	NA	PRJNA385370	SRP106504	NA	SAMN06893752	SRS2168178	5/5/17	5/5/17	ESC_GA4539AA	Assembled	114	360348	5098358	Escherichia coli / Shigella;100.0%	59	1896	3.61	ESC_NA4027AA_AS	45059
ESC_NA4026AA_AS	No	ESC_GA4540AA	H144	SRR5512204;ILLUMINA;Paired;;SRX2786173	Human	2001	UPEC	Human	Human	Homo sapiens; Human urinary tract	2001	NA	NA	NA	Oceania	Australia	NA	NA	NA	NA	NA	NA	The Australian National University	Escherichia coli	NA	NA	NA	NA	NA	NA	NA	PRJNA385370	SRP106504	NA	SAMN06893751	SRS2168177	5/5/17	5/5/17	ESC_GA4540AA	Assembled	117	522721	5190817	Escherichia coli / Shigella;100.0%	40	1581	3.61	ESC_NA4026AA_AS	45060
ESC_NA4025AA_AS	No	ESC_GA4541AA	H140	SRR5512203;ILLUMINA;Paired;;SRX2786172	Human	2001	UPEC	Human	Human	Homo sapiens; Human urinary tract	2001	NA	NA	NA	Oceania	Australia	NA	NA	NA	NA	NA	NA	The Australian National University	Escherichia coli	NA	NA	NA	NA	NA	NA	NA	PRJNA385370	SRP106504	NA	SAMN06893750	SRS2168176	5/5/17	5/5/17	ESC_GA4541AA	Assembled	51	86913	5167666	Escherichia coli / Shigella;98.5%	216	16335	3.61	ESC_NA4025AA_AS	45046
ESC_NA4024AA_AS	No	ESC_GA4542AA	H112	SRR5512202;ILLUMINA;Paired;;SRX2786171	Human	2001	SEPEC	Human	Human	Homo sapiens; Human blood	2001	NA	NA	NA	Oceania	Australia	NA	NA	NA	NA	NA	NA	The Australian National University	Escherichia coli	NA	NA	NA	NA	NA	NA	NA	PRJNA385370	SRP106504	NA	SAMN06893749	SRS2168174	5/5/17	5/5/17	ESC_GA4542AA	Assembled	37	125620	5143788	Escherichia coli / Shigella;97.88%	118	13998	3.61	ESC_NA4024AA_AS	45050
ESC_NA4023AA_AS	No	ESC_GA4543AA	H104	SRR5512201;ILLUMINA;Paired;;SRX2786170	Human	2001	SEPEC	Human	Human	Homo sapiens; Human blood	2001	NA	NA	NA	Oceania	Australia	NA	NA	NA	NA	NA	NA	The Australian National University	Escherichia coli	NA	NA	NA	NA	NA	NA	NA	PRJNA385370	SRP106504	NA	SAMN06893748	SRS2168175	5/5/17	5/5/17	ESC_GA4543AA	Assembled	79	271528	5110137	Escherichia coli / Shigella;100.0%	69	2160	3.61	ESC_NA4023AA_AS	45057
ESC_NA4022AA_AS	No	ESC_GA4544AA	H087	SRR5512200;ILLUMINA;Paired;;SRX2786169	Human	2001	SEPEC	Human	Human	Homo sapiens; Human blood	2001	NA	NA	NA	Oceania	Australia	NA	NA	NA	NA	NA	NA	The Australian National University	Escherichia coli	NA	NA	NA	NA	NA	NA	NA	PRJNA385370	SRP106504	NA	SAMN06893747	SRS2168172	5/5/17	5/5/17	ESC_GA4544AA	Assembled	109	242370	5163213	Escherichia coli / Shigella;100.0%	74	1484	3.61	ESC_NA4022AA_AS	45052
ESC_NA4021AA_AS	No	ESC_GA4545AA	H083	SRR5512199;ILLUMINA;Paired;;SRX2786168	Human	2001	SEPEC	Human	Human	Homo sapiens; Human blood	2001	NA	NA	NA	Oceania	Australia	NA	NA	NA	NA	NA	NA	The Australian National University	Escherichia coli	NA	NA	NA	NA	NA	NA	NA	PRJNA385370	SRP106504	NA	SAMN06893746	SRS2168173	5/5/17	5/5/17	ESC_GA4545AA	Assembled	86	342975	5283752	Escherichia coli / Shigella;97.47%	115	3156	3.61	ESC_NA4021AA_AS	45053
ESC_NA4020AA_AS	No	ESC_GA4546AA	H077	SRR5512198;ILLUMINA;Paired;;SRX2786167	Human	2001	SEPEC	Human	Human	Homo sapiens; Human blood	2001	NA	NA	NA	Oceania	Australia	NA	NA	NA	NA	NA	NA	The Australian National University	Escherichia coli	NA	NA	NA	NA	NA	NA	NA	PRJNA385370	SRP106504	NA	SAMN06893745	SRS2168171	5/5/17	5/5/17	ESC_GA4546AA	Assembled	96	220247	5256181	Escherichia coli / Shigella;97.26%	163	4329	3.61	ESC_NA4020AA_AS	45045
ESC_NA4019AA_AS	No	ESC_GA4547AA	H062	SRR5512197;ILLUMINA;Paired;;SRX2786166	Human	2001	UPEC	Human	Human	Homo sapiens; Human urinary tract	2001	NA	NA	NA	Oceania	Australia	NA	NA	NA	NA	NA	NA	The Australian National University	Escherichia coli	NA	NA	NA	NA	NA	NA	NA	PRJNA385370	SRP106504	NA	SAMN06893744	SRS2168170	5/5/17	5/5/17	ESC_GA4547AA	Assembled	69	234921	5186432	Escherichia coli / Shigella;98.77%	137	3120	3.61	ESC_NA4019AA_AS	45043
ESC_NA4018AA_AS	No	ESC_GA4548AA	35-9-TI14	SRR5512196;ILLUMINA;Paired;;SRX2786165	Human	2010	Faecal	Human	Human	Homo sapiens; Human terminal ileum biopsy	2010	NA	NA	NA	Oceania	Australia	NA	NA	NA	NA	NA	NA	The Australian National University	Escherichia coli	NA	NA	NA	NA	NA	NA	NA	PRJNA385370	SRP106504	NA	SAMN06893699	SRS2168168	5/5/17	5/5/17	ESC_GA4548AA	Assembled	64	103695	5004851	Escherichia coli / Shigella;97.82%	140	19114	3.61	ESC_NA4018AA_AS	45047
ESC_NA4016AA_AS	No	ESC_GA4550AA	H008	SRR5512194;ILLUMINA;Paired;;SRX2786163	Human	2001	SEPEC	Human	Human	Homo sapiens; Human blood	2001	NA	NA	NA	Oceania	Australia	NA	NA	NA	NA	NA	NA	The Australian National University	Escherichia coli	NA	NA	NA	NA	NA	NA	NA	PRJNA385370	SRP106504	NA	SAMN06893742	SRS2168167	5/5/17	5/5/17	ESC_GA4550AA	Assembled	90	335419	5234641	Escherichia coli / Shigella;100.0%	60	3162	3.61	ESC_NA4016AA_AS	45044
ESC_NA4015AA_AS	No	ESC_GA4551AA	E9345	SRR5512193;ILLUMINA;Paired;;SRX2786162	Environment	2013	Environmental	Environment	Water/River	ND	2013	NA	NA	NA	Oceania	Australia	NA	NA	NA	NA	NA	NA	The Australian National University	Escherichia coli	NA	NA	NA	NA	NA	NA	NA	PRJNA385370	SRP106504	NA	SAMN06893741	SRS2168166	5/5/17	5/5/17	ESC_GA4551AA	Assembled	89	114018	5270679	Escherichia coli / Shigella;98.8%	118	6914	3.61	ESC_NA4015AA_AS	1111
ESC_NA4013AA_AS	No	ESC_GA4553AA	E7615	SRR5512191;ILLUMINA;Paired;;SRX2786160	Environment	2013	Environmental	Environment	Water/River	ND	2013	NA	NA	NA	Oceania	Australia	NA	NA	NA	NA	NA	NA	The Australian National University	Escherichia coli	NA	NA	NA	NA	NA	NA	NA	PRJNA385370	SRP106504	NA	SAMN06893739	SRS2168165	5/5/17	5/5/17	ESC_GA4553AA	Assembled	133	342984	5081947	Escherichia coli / Shigella;100.0%	44	1269	3.61	ESC_NA4013AA_AS	45042
ESC_NA4012AA_AS	No	ESC_GA4554AA	E7087	SRR5512190;ILLUMINA;Paired;;SRX2786159	Environment	2013	Environmental	Environment	Water/River	ND	2013	NA	NA	NA	Oceania	Australia	NA	NA	NA	NA	NA	NA	The Australian National University	Escherichia coli	NA	NA	NA	NA	NA	NA	NA	PRJNA385370	SRP106504	NA	SAMN06893738	SRS2168162	5/5/17	5/5/17	ESC_GA4554AA	Assembled	102	230262	5188155	Escherichia coli / Shigella;100.0%	81	2808	3.61	ESC_NA4012AA_AS	45048
ESC_NA4010AA_AS	No	ESC_GA4556AA	DMG-2012	SRR5512188;ILLUMINA;Paired;;SRX2786157	Human	2012	Faecal	Human	Human	Homo sapiens; Human faeces	2012	NA	NA	NA	Oceania	Australia	NA	NA	NA	NA	NA	NA	The Australian National University	Escherichia coli	NA	NA	NA	NA	NA	NA	NA	PRJNA385370	SRP106504	NA	SAMN06893736	SRS2168163	5/5/17	5/5/17	ESC_GA4556AA	Assembled	38	58707	5189805	Escherichia coli / Shigella;91.2%	262	22734	3.61	ESC_NA4010AA_AS	45036
ESC_NA4009AA_AS	No	ESC_GA4557AA	CD-62-LN-E12	SRR5512187;ILLUMINA;Paired;;SRX2786156	Human	2010	Faecal	Human	Human	Homo sapiens; Human gut resection	2010	NA	NA	NA	Oceania	Australia	NA	NA	NA	NA	NA	NA	The Australian National University	Escherichia coli	NA	NA	NA	NA	NA	NA	NA	PRJNA385370	SRP106504	NA	SAMN06893735	SRS2168160	5/5/17	5/5/17	ESC_GA4557AA	Assembled	29	203930	5143802	Escherichia coli / Shigella;99.07%	150	3816	3.61	ESC_NA4009AA_AS	45035
ESC_NA4008AA_AS	No	ESC_GA4558AA	CD-34-LN	SRR5512186;ILLUMINA;Paired;;SRX2786155	Human	2010	Faecal	Human	Human	Homo sapiens; Human gut resection	2010	NA	NA	NA	Oceania	Australia	NA	NA	NA	NA	NA	NA	The Australian National University	Escherichia coli	NA	NA	NA	NA	NA	NA	NA	PRJNA385370	SRP106504	NA	SAMN06893734	SRS2168159	5/5/17	5/5/17	ESC_GA4558AA	Assembled	97	358348	4955481	Escherichia coli / Shigella;100.0%	62	783	3.61	ESC_NA4008AA_AS	45039
ESC_NA4006AA_AS	No	ESC_GA4560AA	CD-27-IM1	SRR5512184;ILLUMINA;Paired;;SRX2786153	Human	2010	Faecal	Human	Human	Homo sapiens; Human gut resection	2010	NA	NA	NA	Oceania	Australia	NA	NA	NA	NA	NA	NA	The Australian National University	Escherichia coli	NA	NA	NA	NA	NA	NA	NA	PRJNA385370	SRP106504	NA	SAMN06893733	SRS2168157	5/5/17	5/5/17	ESC_GA4560AA	Assembled	112	217272	4962725	Escherichia coli / Shigella;100.0%	87	1897	3.61	ESC_NA4006AA_AS	45033
ESC_NA4002AA_AS	No	ESC_GA4564AA	C3-28	SRR5512180;ILLUMINA;Paired;;SRX2786149	Poultry	2014	RMAE	Animal Feed	NA	Poultry; Retail poultry meat	2014	NA	NA	NA	Oceania	Australia	NA	NA	NA	NA	NA	NA	The Australian National University	Escherichia coli	NA	NA	NA	NA	NA	NA	NA	PRJNA385370	SRP106504	NA	SAMN06893729	SRS2168153	5/5/17	5/5/17	ESC_GA4564AA	Assembled	46	84834	5010526	Escherichia coli / Shigella;100.0%	175	25258	3.61	ESC_NA4002AA_AS	45021
ESC_NA4001AA_AS	No	ESC_GA4565AA	C3-27	SRR5512179;ILLUMINA;Paired;;SRX2786148	Poultry	2014	RMAE	Animal Feed	NA	Poultry; Retail poultry meat	2014	NA	NA	NA	Oceania	Australia	NA	NA	NA	NA	NA	NA	The Australian National University	Escherichia coli	NA	NA	NA	NA	NA	NA	NA	PRJNA385370	SRP106504	NA	SAMN06893728	SRS2168152	5/5/17	5/5/17	ESC_GA4565AA	Assembled	42	87406	5015386	Escherichia coli / Shigella;100.0%	153	24339	3.61	ESC_NA4001AA_AS	45021
ESC_NA3997AA_AS	No	ESC_GA4569AA	BS84	SRR5512175;ILLUMINA;Paired;;SRX2786144	Human	2014	SEPEC	Human	Human	Homo sapiens; Human blood	2014	NA	NA	NA	Oceania	Australia	NA	NA	NA	NA	NA	NA	The Australian National University	Escherichia coli	NA	NA	NA	NA	NA	NA	NA	PRJNA385370	SRP106504	NA	SAMN06893724	SRS2168148	5/5/17	5/5/17	ESC_GA4569AA	Assembled	76	110316	5135037	Escherichia coli / Shigella;96.4%	170	11277	3.61	ESC_NA3997AA_AS	45031
ESC_NA3996AA_AS	No	ESC_GA4570AA	2H-327-14	SRR5512174;ILLUMINA;Paired;;SRX2786143	Human	2011	Faecal	Human	Human	Homo sapiens; Human faecal	2011	NA	NA	NA	Oceania	Australia	NA	NA	NA	NA	NA	NA	The Australian National University	Escherichia coli	NA	NA	NA	NA	NA	NA	NA	PRJNA385370	SRP106504	NA	SAMN06893697	SRS2168147	5/5/17	5/5/17	ESC_GA4570AA	Assembled	22	55363	5093060	Escherichia coli / Shigella;100.0%	192	45185	3.61	ESC_NA3996AA_AS	45026
ESC_NA3995AA_AS	No	ESC_GA4571AA	BS76	SRR5512173;ILLUMINA;Paired;;SRX2786142	Human	2014	SEPEC	Human	Human	Homo sapiens; Human blood	2014	NA	NA	NA	Oceania	Australia	NA	NA	NA	NA	NA	NA	The Australian National University	Escherichia coli	NA	NA	NA	NA	NA	NA	NA	PRJNA385370	SRP106504	NA	SAMN06893723	SRS2168146	5/5/17	5/5/17	ESC_GA4571AA	Assembled	42	135027	5124585	Escherichia coli / Shigella;97.87%	114	10383	3.61	ESC_NA3995AA_AS	45034
ESC_NA3994AA_AS	No	ESC_GA4572AA	BS58	SRR5512172;ILLUMINA;Paired;;SRX2786141	Human	2014	SEPEC	Human	Human	Homo sapiens; Human blood	2014	NA	NA	NA	Oceania	Australia	NA	NA	NA	NA	NA	NA	The Australian National University	Escherichia coli	NA	NA	NA	NA	NA	NA	NA	PRJNA385370	SRP106504	NA	SAMN06893722	SRS2168144	5/5/17	5/5/17	ESC_GA4572AA	Assembled	59	130513	5207011	Escherichia coli / Shigella;98.24%	128	8101	3.61	ESC_NA3994AA_AS	45032
ESC_NA3993AA_AS	No	ESC_GA4573AA	BS45	SRR5512171;ILLUMINA;Paired;;SRX2786140	Human	2014	SEPEC	Human	Human	Homo sapiens; Human blood	2014	NA	NA	NA	Oceania	Australia	NA	NA	NA	NA	NA	NA	The Australian National University	Escherichia coli	NA	NA	NA	NA	NA	NA	NA	PRJNA385370	SRP106504	NA	SAMN06893721	SRS2168143	5/5/17	5/5/17	ESC_GA4573AA	Assembled	46	268770	5095696	Escherichia coli / Shigella;97.96%	78	4000	3.61	ESC_NA3993AA_AS	45040
ESC_NA3991AA_AS	No	ESC_GA4575AA	BS20	SRR5512169;ILLUMINA;Paired;;SRX2786138	Human	2014	SEPEC	Human	Human	Homo sapiens; Human blood	2014	NA	NA	NA	Oceania	Australia	NA	NA	NA	NA	NA	NA	The Australian National University	Escherichia coli	NA	NA	NA	NA	NA	NA	NA	PRJNA385370	SRP106504	NA	SAMN06893719	SRS2168141	5/5/17	5/5/17	ESC_GA4575AA	Assembled	48	133050	5217030	Escherichia coli / Shigella;99.02%	185	8840	3.61	ESC_NA3991AA_AS	45022
ESC_NA3990AA_AS	No	ESC_GA4576AA	BS165	SRR5512168;ILLUMINA;Paired;;SRX2786137	Human	2014	SEPEC	Human	Human	Homo sapiens; Human blood	2014	NA	NA	NA	Oceania	Australia	NA	NA	NA	NA	NA	NA	The Australian National University	Escherichia coli	NA	NA	NA	NA	NA	NA	NA	PRJNA385370	SRP106504	NA	SAMN06893718	SRS2168140	5/5/17	5/5/17	ESC_GA4576AA	Assembled	37	156594	5358775	Escherichia coli / Shigella;93.07%	152	11937	3.61	ESC_NA3990AA_AS	45014
ESC_NA3989AA_AS	No	ESC_GA4577AA	BS157	SRR5512167;ILLUMINA;Paired;;SRX2786136	Human	2014	SEPEC	Human	Human	Homo sapiens; Human blood	2014	NA	NA	NA	Oceania	Australia	NA	NA	NA	NA	NA	NA	The Australian National University	Escherichia coli	NA	NA	NA	NA	NA	NA	NA	PRJNA385370	SRP106504	NA	SAMN06893717	SRS2168139	5/5/17	5/5/17	ESC_GA4577AA	Assembled	70	174934	5231605	Escherichia coli / Shigella;97.84%	143	3691	3.61	ESC_NA3989AA_AS	45011
ESC_NA3988AA_AS	No	ESC_GA4578AA	BS150	SRR5512166;ILLUMINA;Paired;;SRX2786135	Human	2014	SEPEC	Human	Human	Homo sapiens; Human blood	2014	NA	NA	NA	Oceania	Australia	NA	NA	NA	NA	NA	NA	The Australian National University	Escherichia coli	NA	NA	NA	NA	NA	NA	NA	PRJNA385370	SRP106504	NA	SAMN06893716	SRS2168145	5/5/17	5/5/17	ESC_GA4578AA	Assembled	57	120093	5316128	Escherichia coli / Shigella;97.73%	318	23720	3.61	ESC_NA3988AA_AS	45099
ESC_NA3987AA_AS	No	ESC_GA4579AA	BS142	SRR5512165;ILLUMINA;Paired;;SRX2786134	Human	2014	SEPEC	Human	Human	Homo sapiens; Human blood	2014	NA	NA	NA	Oceania	Australia	NA	NA	NA	NA	NA	NA	The Australian National University	Escherichia coli	NA	NA	NA	NA	NA	NA	NA	PRJNA385370	SRP106504	NA	SAMN06893715	SRS2168138	5/5/17	5/5/17	ESC_GA4579AA	Assembled	67	151173	5160255	Escherichia coli / Shigella;98.97%	160	3655	3.61	ESC_NA3987AA_AS	45018
ESC_NA3985AA_AS	No	ESC_GA4581AA	2H-31-1	SRR5512163;ILLUMINA;Paired;;SRX2786132	Human	2011	Faecal	Human	Human	Homo sapiens; Human faecal	2011	NA	NA	NA	Oceania	Australia	NA	NA	NA	NA	NA	NA	The Australian National University	Escherichia coli	NA	NA	NA	NA	NA	NA	NA	PRJNA385370	SRP106504	NA	SAMN06893696	SRS2168136	5/5/17	5/5/17	ESC_GA4581AA	Assembled	22	89590	4921750	Escherichia coli / Shigella;100.0%	121	36703	3.61	ESC_NA3985AA_AS	45017
ESC_NA3984AA_AS	No	ESC_GA4582AA	BS117	SRR5512162;ILLUMINA;Paired;;SRX2786131	Human	2014	SEPEC	Human	Human	Homo sapiens; Human blood	2014	NA	NA	NA	Oceania	Australia	NA	NA	NA	NA	NA	NA	The Australian National University	Escherichia coli	NA	NA	NA	NA	NA	NA	NA	PRJNA385370	SRP106504	NA	SAMN06893713	SRS2168134	5/5/17	5/5/17	ESC_GA4582AA	Assembled	49	163078	5234286	Escherichia coli / Shigella;98.62%	167	10279	3.61	ESC_NA3984AA_AS	4005
ESC_NA3983AA_AS	No	ESC_GA4583AA	BS11	SRR5512161;ILLUMINA;Paired;;SRX2786130	Human	2014	SEPEC	Human	Human	Homo sapiens; Human blood	2014	NA	NA	NA	Oceania	Australia	NA	NA	NA	NA	NA	NA	The Australian National University	Escherichia coli	NA	NA	NA	NA	NA	NA	NA	PRJNA385370	SRP106504	NA	SAMN06893712	SRS2168135	5/5/17	5/5/17	ESC_GA4583AA	Assembled	45	134916	5316144	Escherichia coli / Shigella;100.0%	250	14797	3.61	ESC_NA3983AA_AS	4004
ESC_NA3979AA_AS	No	ESC_GA4587AA	61-1-TI1	SRR5512157;ILLUMINA;Paired;;SRX2786126	Human	2010	Faecal	Human	Human	Homo sapiens; Human terminal ileum biopsy	2010	NA	NA	NA	Oceania	Australia	NA	NA	NA	NA	NA	NA	The Australian National University	Escherichia coli	NA	NA	NA	NA	NA	NA	NA	PRJNA385370	SRP106504	NA	SAMN06893708	SRS2168130	5/5/17	5/5/17	ESC_GA4587AA	Assembled	67	183628	5162236	Escherichia coli / Shigella;100.0%	187	3231	3.61	ESC_NA3979AA_AS	21992
ESC_NA3976AA_AS	No	ESC_GA4590AA	52-1-TI3	SRR5512154;ILLUMINA;Paired;;SRX2786123	Human	2010	Faecal	Human	Human	Homo sapiens; Human terminal ileum biopsy	2010	NA	NA	NA	Oceania	Australia	NA	NA	NA	NA	NA	NA	The Australian National University	Escherichia coli	NA	NA	NA	NA	NA	NA	NA	PRJNA385370	SRP106504	NA	SAMN06893705	SRS2168127	5/5/17	5/5/17	ESC_GA4590AA	Assembled	97	193256	5185785	Escherichia coli / Shigella;99.07%	151	2379	3.61	ESC_NA3976AA_AS	21988
ESC_NA3972AA_AS	No	ESC_GA4594AA	5-2-R8	SRR5512150;ILLUMINA;Paired;;SRX2786119	Human	2010	Faecal	Human	Human	Homo sapiens; Human rectal biopsy	2010	NA	NA	NA	Oceania	Australia	NA	NA	NA	NA	NA	NA	The Australian National University	Escherichia coli	NA	NA	NA	NA	NA	NA	NA	PRJNA385370	SRP106504	NA	SAMN06893704	SRS2168123	5/5/17	5/5/17	ESC_GA4594AA	Assembled	33	64072	5049245	Escherichia coli / Shigella;100.0%	182	43689	3.61	ESC_NA3972AA_AS	22086
ESC_NA3970AA_AS	No	ESC_GA4596AA	2H-265-13	SRR5512148;ILLUMINA;Paired;;SRX2786117	Human	2011	Faecal	Human	Human	Homo sapiens; Human faecal	2011	NA	NA	NA	Oceania	Australia	NA	NA	NA	NA	NA	NA	The Australian National University	Escherichia coli	NA	NA	NA	NA	NA	NA	NA	PRJNA385370	SRP106504	NA	SAMN06893694	SRS2168121	5/5/17	5/5/17	ESC_GA4596AA	Assembled	48	120706	5153367	Escherichia coli / Shigella;98.75%	111	17397	3.61	ESC_NA3970AA_AS	45008
ESC_PA1111AA_AS	No	ESC_GA9535AA	MER-21	SRR5936499;ILLUMINA;Paired;;SRX3096458	Human	2014	SEPEC	Human	Human	blood; Homo sapiens; Age: 66; female; Blood	2014	NA	NA	NA	Oceania	New Zealand	Auckland	NA	Auckland	NA	NA	NA	University of Queensland	Escherichia coli	NA	NA	NA	NA	NA	NA	NA	PRJNA398288	SRP115500	NA	SAMN07510215	SRS2433239	16/8/17	15/8/17	ESC_GA9535AA	Assembled	67	149771	5260131	Escherichia coli / Shigella;84.91%	92	27291	3.61	ESC_PA1111AA_AS	50249
ESC_PA1356AA_AS	No	ESC_GA9716AA	ECOL-17-VL-NY-GA-0007	SRR5928130;ILLUMINA;Paired;500;SRX3088452	Human	2017	UPEC	Human	Human	urine	2017	NA	NA	NA	North America	United States	Georgia	NA	NA	NA	NA	NA	FDA Center for Food Safety and Applied Nutrition	Escherichia coli	NA	NA	NA	NA	NA	NA	NA	PRJNA324565	SRP115280	NA	SAMN07229836	SRS2426193	20/8/17	17/8/17	ESC_GA9716AA	Assembled	99	338220	5138521	Escherichia coli / Shigella;98.71%	111	3132	3.61	ESC_PA1356AA_AS	50395
ESC_PA1355AA_AS	No	ESC_GA9717AA	ECOL-17-VL-NY-MS-0006	SRR5928129;ILLUMINA;Paired;500;SRX3088451	NA	2017	UPEC	ND	Canine	canine urine swab	2017	3	NA	NA	North America	United States	Mississippi	NA	NA	NA	NA	NA	FDA Center for Food Safety and Applied Nutrition	Escherichia coli	NA	NA	NA	NA	NA	NA	NA	PRJNA324565	SRP115280	NA	SAMN07229835	SRS2426192	20/8/17	17/8/17	ESC_GA9717AA	Assembled	181	360511	5084529	Escherichia coli / Shigella;100.0%	53	1131	3.61	ESC_PA1355AA_AS	50384
ESC_PA7839AA_AS	No	ESC_HA3117AA	2016WHVSWG	SRR6076831;ILLUMINA;Paired;;SRX3216750	Human	2016	NA	Human	Human	ND	2016	NA	NA	NA	Europe	Denmark	NA	NA	NA	NA	NA	NA	Institut for Medizinische Mikrobiologie	Escherichia coli	NA	NA	NA	NA	NA	NA	NA	PRJNA401522	SRP116854	NA	SAMN07702326	SRS2541825	26/9/17	26/9/17	ESC_HA3117AA	Assembled	102	64086	5386427	Escherichia coli / Shigella;95.68%	287	15971	3.61	ESC_PA7839AA_AS	52348
ESC_QA2182AA_AS	No	ESC_HA6196AA	TW18258	SRR6179004;ILLUMINA;Paired;500;SRX3289628	Human	2008	Faecal	Human	Human	stool; Homo sapiens	2008	NA	NA	NA	North America	United States	Michigan	NA	NA	NA	NA	NA	FDA Center for Food Safety and Applied Nutrition	Escherichia coli	NA	NA	NA	NA	NA	NA	NA	PRJNA368991	SRP101451	NA	SAMN07717136	SRS2598979	17/10/17	16/10/17	ESC_HA6196AA	Assembled	110	31730	5021527	Escherichia coli / Shigella;100.0%	321	34705	3.61	ESC_QA2182AA_AS	54426
ESC_QA2890AA_AS	No	ESC_HA6728AA	383957	SRR6185876;ILLUMINA;Paired;;SRX3296024	Environment	2017	Environmental	Environment	ND/Others	Enviromental	2017	6	NA	NA	Europe	United Kingdom	NA	NA	NA	NA	NA	NA	Public Health England	Escherichia coli	NA	NA	NA	NA	NA	NA	NA	PRJNA315192	SRP071789	NA	SAMN07807529	SRS2604631	19/10/17	19/10/17	ESC_HA6728AA	Assembled	98	17502	4621996	Escherichia coli / Shigella;100.0%	568	25439	3.61	ESC_QA2890AA_AS	54848
ESC_QA3565AA_AS	No	ESC_HA7407AA	MOD1-EC4538	SRR6219639;ILLUMINA;Paired;500;SRX3328354	Environment	2017	Environmental	Environment	Soil/Dust	soil	2017	NA	NA	NA	North America	United States	Ohio	NA	NA	NA	NA	NA	FDA Center for Food Safety and Applied Nutrition	Escherichia coli	NA	NA	NA	NA	NA	NA	NA	PRJNA230969	SRP058582	NA	SAMN07747799	SRS2631714	26/10/17	25/10/17	ESC_HA7407AA	Assembled	111	303184	5346224	Escherichia coli / Shigella;97.1%	88	3351	3.61	ESC_QA3565AA_AS	55428
ESC_QA3677AA_AS	No	ESC_HA7438AA	ABU 91	SRR6224580;ILLUMINA;Paired;;SRX3333215	Human	2010	UPEC	Human	NA	urinary tract; urinary tract	2010	NA	NA	NA	Europe	Hungary	NA	NA	NA	NA	NA	NA	University of Muenster	Escherichia coli	NA	NA	NA	NA	NA	NA	NA	PRJNA415978	SRP121701	NA	SAMN07839400	SRS2635642	27/10/17	26/10/17	ESC_HA7438AA	Assembled	231	269062	5315215	Escherichia coli / Shigella;98.81%	127	1276	3.61	ESC_QA3677AA_AS	55875
ESC_QA3675AA_AS	No	ESC_HA7440AA	ABU 9	SRR6224582;ILLUMINA;Paired;;SRX3333213	Human	2010	UPEC	Human	NA	urinary tract; urinary tract	2010	NA	NA	NA	Europe	Hungary	NA	NA	NA	NA	NA	NA	University of Muenster	Escherichia coli	NA	NA	NA	NA	NA	NA	NA	PRJNA415978	SRP121701	NA	SAMN07839396	SRS2635640	27/10/17	26/10/17	ESC_HA7440AA	Assembled	268	204002	5248138	Escherichia coli / Shigella;98.26%	167	1084	3.61	ESC_QA3675AA_AS	55877
ESC_QA3671AA_AS	No	ESC_HA7443AA	ABU 106	SRR6224585;ILLUMINA;Paired;;SRX3333210	Human	2010	UPEC	Human	NA	urinary tract; urinary tract	2010	NA	NA	NA	Europe	Hungary	NA	NA	NA	NA	NA	NA	University of Muenster	Escherichia coli	NA	NA	NA	NA	NA	NA	NA	PRJNA415978	SRP121701	NA	SAMN07839401	SRS2635638	27/10/17	26/10/17	ESC_HA7443AA	Assembled	53	132050	4969654	Escherichia coli / Shigella;100.0%	172	9593	3.61	ESC_QA3671AA_AS	55507
ESC_QA9416AA_AS	No	ESC_HA8879AA	91	DRR103321;ILLUMINA;Paired;600;DRX096741	Human	2011	UPEC	Human	Human	urine; Homo sapiens	2011	NA	NA	NA	Asia	Japan	NA	NA	NA	NA	NA	NA	KYUSHU	Escherichia coli	NA	NA	NA	NA	NA	NA	NA	PRJDB5579	DRP003877	NA	SAMD00077729	DRS052655	17/11/17	17/11/17	ESC_HA8879AA	Assembled	124	239459	5143281	Escherichia coli / Shigella;100.0%	89	3652	3.61	ESC_QA9416AA_AS	57104
ESC_QA8950AA_AS	No	ESC_HA8883AA	57	DRR103317;ILLUMINA;Paired;600;DRX096737	Human	2011	UPEC	Human	Human	urine; Homo sapiens	2011	NA	NA	NA	Asia	Japan	NA	NA	NA	NA	NA	NA	KYUSHU	Escherichia coli	NA	NA	NA	NA	NA	NA	NA	PRJDB5579	DRP003877	NA	SAMD00077725	DRS052651	17/11/17	17/11/17	ESC_HA8883AA	Assembled	81	122609	5079159	Escherichia coli / Shigella;100.0%	117	16397	3.61	ESC_QA8950AA_AS	56981
ESC_QA8948AA_AS	No	ESC_HA8885AA	129	DRR103315;ILLUMINA;Paired;600;DRX096735	Human	2011	UPEC	Human	Human	urine; Homo sapiens	2011	NA	NA	NA	Asia	Japan	NA	NA	NA	NA	NA	NA	KYUSHU	Escherichia coli	NA	NA	NA	NA	NA	NA	NA	PRJDB5579	DRP003877	NA	SAMD00077723	DRS052649	17/11/17	17/11/17	ESC_HA8885AA	Assembled	110	239542	5239054	Escherichia coli / Shigella;100.0%	100	4550	3.61	ESC_QA8948AA_AS	56984
ESC_QA8947AA_AS	No	ESC_HA8888AA	6	DRR103312;ILLUMINA;Paired;600;DRX096732	Human	2011	UPEC	Human	Human	urine; Homo sapiens	2011	NA	NA	NA	Asia	Japan	NA	NA	NA	NA	NA	NA	KYUSHU	Escherichia coli	NA	NA	NA	NA	NA	NA	NA	PRJDB5579	DRP003877	NA	SAMD00077720	DRS052646	17/11/17	17/11/17	ESC_HA8888AA	Assembled	193	265730	5123252	Escherichia coli / Shigella;100.0%	67	2456	3.61	ESC_QA8947AA_AS	57019
ESC_QA8963AA_AS	No	ESC_HA9124AA	KS34_11C	DRR103076;ILLUMINA;Paired;600;DRX096496	Bovine	2013	Faecal	Livestock	Bovine	feces; Bos taurus	2013	NA	NA	NA	Asia	Japan	NA	NA	NA	NA	NA	NA	KYUSHU	Escherichia coli	NA	NA	NA	NA	NA	NA	NA	PRJDB5579	DRP003877	NA	SAMD00077484	DRS052410	17/11/17	17/11/17	ESC_HA9124AA	Assembled	139	289141	5290444	Escherichia coli / Shigella;87.15%	107	2516	3.61	ESC_QA8963AA_AS	57083
ESC_QA5645AA_AS	No	ESC_HA9143AA	KS04_7G	DRR103057;ILLUMINA;Paired;600;DRX096477	Bovine	2013	Faecal	Livestock	Bovine	feces; Bos taurus	2013	NA	NA	NA	Asia	Japan	NA	NA	NA	NA	NA	NA	KYUSHU	Escherichia coli	NA	NA	NA	NA	NA	NA	NA	PRJDB5579	DRP003877	NA	SAMD00077465	DRS052391	17/11/17	17/11/17	ESC_HA9143AA	Assembled	153	295531	5233438	Escherichia coli / Shigella;97.77%	57	1022	3.61	ESC_QA5645AA_AS	56442
ESC_QA5539AA_AS	No	ESC_HA9249AA	JML298	DRR102951;ILLUMINA;Paired;600;DRX096371	Human	2015	Faecal	Human	Human	feces; Homo sapiens	2015	NA	NA	NA	Asia	Japan	NA	NA	NA	NA	NA	NA	KYUSHU	Escherichia coli	NA	NA	NA	NA	NA	NA	NA	PRJDB5579	DRP003877	NA	SAMD00077359	DRS052285	17/11/17	17/11/17	ESC_HA9249AA	Assembled	102	74818	5271781	Escherichia coli / Shigella;100.0%	199	16983	3.61	ESC_QA5539AA_AS	56415
ESC_QA7947AA_AS	No	ESC_HA9253AA	JML294	DRR102947;ILLUMINA;Paired;600;DRX096367	Human	2015	Faecal	Human	Human	feces; Homo sapiens	2015	NA	NA	NA	Asia	Japan	NA	NA	NA	NA	NA	NA	KYUSHU	Escherichia coli	NA	NA	NA	NA	NA	NA	NA	PRJDB5579	DRP003877	NA	SAMD00077355	DRS052281	17/11/17	17/11/17	ESC_HA9253AA	Assembled	83	50838	5071775	Escherichia coli / Shigella;98.6%	221	29731	3.61	ESC_QA7947AA_AS	56852
ESC_QA6616AA_AS	No	ESC_HA9256AA	JML291	DRR102944;ILLUMINA;Paired;600;DRX096364	Human	2015	Faecal	Human	Human	feces; Homo sapiens	2015	NA	NA	NA	Asia	Japan	NA	NA	NA	NA	NA	NA	KYUSHU	Escherichia coli	NA	NA	NA	NA	NA	NA	NA	PRJDB5579	DRP003877	NA	SAMD00077352	DRS052278	17/11/17	17/11/17	ESC_HA9256AA	Assembled	40	50011	5103943	Escherichia coli / Shigella;100.0%	202	37917	3.61	ESC_QA6616AA_AS	56551
ESC_RA0152AA_AS	No	ESC_HA9257AA	JML290	DRR102943;ILLUMINA;Paired;600;DRX096363	Human	2015	Faecal	Human	Human	feces; Homo sapiens	2015	NA	NA	NA	Asia	Japan	NA	NA	NA	NA	NA	NA	KYUSHU	Escherichia coli	NA	NA	NA	NA	NA	NA	NA	PRJDB5579	DRP003877	NA	SAMD00077351	DRS052277	17/11/17	17/11/17	ESC_HA9257AA	Assembled	87	109307	5276893	Escherichia coli / Shigella;100.0%	251	16969	3.61	ESC_RA0152AA_AS	57628
ESC_QA8859AA_AS	No	ESC_HA9258AA	JML288	DRR102942;ILLUMINA;Paired;600;DRX096362	Human	2015	Faecal	Human	Human	feces; Homo sapiens	2015	NA	NA	NA	Asia	Japan	NA	NA	NA	NA	NA	NA	KYUSHU	Escherichia coli	NA	NA	NA	NA	NA	NA	NA	PRJDB5579	DRP003877	NA	SAMD00077350	DRS052276	17/11/17	17/11/17	ESC_HA9258AA	Assembled	54	105590	5187105	Escherichia coli / Shigella;100.0%	150	18782	3.61	ESC_QA8859AA_AS	56998
ESC_QA7942AA_AS	No	ESC_HA9259AA	JML287	DRR102941;ILLUMINA;Paired;600;DRX096361	Human	2015	Faecal	Human	Human	feces; Homo sapiens	2015	NA	NA	NA	Asia	Japan	NA	NA	NA	NA	NA	NA	KYUSHU	Escherichia coli	NA	NA	NA	NA	NA	NA	NA	PRJDB5579	DRP003877	NA	SAMD00077349	DRS052275	17/11/17	17/11/17	ESC_HA9259AA	Assembled	50	59456	5182462	Escherichia coli / Shigella;98.74%	226	31531	3.61	ESC_QA7942AA_AS	56792
ESC_QA7878AA_AS	No	ESC_HA9282AA	JML262	DRR102918;ILLUMINA;Paired;600;DRX096338	Human	2015	Faecal	Human	Human	feces; Homo sapiens	2015	NA	NA	NA	Asia	Japan	NA	NA	NA	NA	NA	NA	KYUSHU	Escherichia coli	NA	NA	NA	NA	NA	NA	NA	PRJDB5579	DRP003877	NA	SAMD00077326	DRS052252	17/11/17	17/11/17	ESC_HA9282AA	Assembled	69	64460	5202609	Escherichia coli / Shigella;98.37%	224	21297	3.61	ESC_QA7878AA_AS	56764
ESC_QA7877AA_AS	No	ESC_HA9283AA	JML261	DRR102917;ILLUMINA;Paired;600;DRX096337	Human	2015	Faecal	Human	Human	feces; Homo sapiens	2015	NA	NA	NA	Asia	Japan	NA	NA	NA	NA	NA	NA	KYUSHU	Escherichia coli	NA	NA	NA	NA	NA	NA	NA	PRJDB5579	DRP003877	NA	SAMD00077325	DRS052251	17/11/17	17/11/17	ESC_HA9283AA	Assembled	48	51810	5000793	Escherichia coli / Shigella;100.0%	213	25641	3.61	ESC_QA7877AA_AS	56759
ESC_QA5498AA_AS	No	ESC_HA9290AA	JML248	DRR102910;ILLUMINA;Paired;600;DRX096330	Human	2015	Faecal	Human	Human	feces; Homo sapiens	2015	NA	NA	NA	Asia	Japan	NA	NA	NA	NA	NA	NA	KYUSHU	Escherichia coli	NA	NA	NA	NA	NA	NA	NA	PRJDB5579	DRP003877	NA	SAMD00077318	DRS052244	17/11/17	17/11/17	ESC_HA9290AA	Assembled	63	157168	5071484	Escherichia coli / Shigella;94.93%	90	11433	3.61	ESC_QA5498AA_AS	56417
ESC_QA7860AA_AS	No	ESC_HA9307AA	JML225	DRR102893;ILLUMINA;Paired;600;DRX096313	Human	2015	Faecal	Human	Human	feces; Homo sapiens	2015	NA	NA	NA	Asia	Japan	NA	NA	NA	NA	NA	NA	KYUSHU	Escherichia coli	NA	NA	NA	NA	NA	NA	NA	PRJDB5579	DRP003877	NA	SAMD00077301	DRS052227	17/11/17	17/11/17	ESC_HA9307AA	Assembled	82	86628	5241775	Escherichia coli / Shigella;98.6%	217	41822	3.61	ESC_QA7860AA_AS	56766
ESC_QA5479AA_AS	No	ESC_HA9309AA	JML223	DRR102891;ILLUMINA;Paired;600;DRX096311	Human	2015	Faecal	Human	Human	feces; Homo sapiens	2015	NA	NA	NA	Asia	Japan	NA	NA	NA	NA	NA	NA	KYUSHU	Escherichia coli	NA	NA	NA	NA	NA	NA	NA	PRJDB5579	DRP003877	NA	SAMD00077299	DRS052225	17/11/17	17/11/17	ESC_HA9309AA	Assembled	75	105831	5187689	Escherichia coli / Shigella;98.11%	150	38237	3.61	ESC_QA5479AA_AS	56406
ESC_QA8168AA_AS	No	ESC_HA9317AA	JML211	DRR102883;ILLUMINA;Paired;600;DRX096303	Human	2015	Faecal	Human	Human	feces; Homo sapiens	2015	NA	NA	NA	Asia	Japan	NA	NA	NA	NA	NA	NA	KYUSHU	Escherichia coli	NA	NA	NA	NA	NA	NA	NA	PRJDB5579	DRP003877	NA	SAMD00077291	DRS052217	17/11/17	17/11/17	ESC_HA9317AA	Assembled	62	115085	5144914	Escherichia coli / Shigella;99.19%	188	34253	3.61	ESC_QA8168AA_AS	56844
ESC_QA7392AA_AS	No	ESC_HA9358AA	JML159	DRR102842;ILLUMINA;Paired;600;DRX096262	Human	2015	Faecal	Human	Human	feces; Homo sapiens	2015	NA	NA	NA	Asia	Japan	NA	NA	NA	NA	NA	NA	KYUSHU	Escherichia coli	NA	NA	NA	NA	NA	NA	NA	PRJDB5579	DRP003877	NA	SAMD00077250	DRS052176	17/11/17	17/11/17	ESC_HA9358AA	Assembled	191	134006	5125321	Escherichia coli / Shigella;98.6%	101	18822	3.61	ESC_QA7392AA_AS	56709
ESC_QA7385AA_AS	No	ESC_HA9367AA	JML148	DRR102833;ILLUMINA;Paired;600;DRX096253	Human	2015	Faecal	Human	Human	feces; Homo sapiens	2015	NA	NA	NA	Asia	Japan	NA	NA	NA	NA	NA	NA	KYUSHU	Escherichia coli	NA	NA	NA	NA	NA	NA	NA	PRJDB5579	DRP003877	NA	SAMD00077241	DRS052167	17/11/17	17/11/17	ESC_HA9367AA	Assembled	61	176035	5254520	Escherichia coli / Shigella;100.0%	118	11085	3.61	ESC_QA7385AA_AS	56679
ESC_QA7345AA_AS	No	ESC_HA9405AA	JML103	DRR102795;ILLUMINA;Paired;600;DRX096215	Human	2015	Faecal	Human	Human	feces; Homo sapiens	2015	NA	NA	NA	Asia	Japan	NA	NA	NA	NA	NA	NA	KYUSHU	Escherichia coli	NA	NA	NA	NA	NA	NA	NA	PRJDB5579	DRP003877	NA	SAMD00077203	DRS052129	17/11/17	17/11/17	ESC_HA9405AA	Assembled	55	58727	5084610	Escherichia coli / Shigella;97.49%	233	34281	3.61	ESC_QA7345AA_AS	56651
ESC_QA5378AA_AS	No	ESC_HA9410AA	JML098	DRR102790;ILLUMINA;Paired;600;DRX096210	Human	2015	Faecal	Human	Human	feces; Homo sapiens	2015	NA	NA	NA	Asia	Japan	NA	NA	NA	NA	NA	NA	KYUSHU	Escherichia coli	NA	NA	NA	NA	NA	NA	NA	PRJDB5579	DRP003877	NA	SAMD00077198	DRS052124	17/11/17	17/11/17	ESC_HA9410AA	Assembled	75	178117	5211244	Escherichia coli / Shigella;100.0%	97	8732	3.61	ESC_QA5378AA_AS	56399
ESC_QA6460AA_AS	No	ESC_HA9442AA	JML064	DRR102758;ILLUMINA;Paired;600;DRX096178	Human	2015	Faecal	Human	Human	feces; Homo sapiens	2015	NA	NA	NA	Asia	Japan	NA	NA	NA	NA	NA	NA	KYUSHU	Escherichia coli	NA	NA	NA	NA	NA	NA	NA	PRJDB5579	DRP003877	NA	SAMD00077166	DRS052092	17/11/17	17/11/17	ESC_HA9442AA	Assembled	108	129751	5150701	Escherichia coli / Shigella;98.74%	109	13403	3.61	ESC_QA6460AA_AS	56553
ESC_QA7981AA_AS	No	ESC_HA9463AA	JML043	DRR102737;ILLUMINA;Paired;600;DRX096157	Human	2015	Faecal	Human	Human	feces; Homo sapiens	2015	NA	NA	NA	Asia	Japan	NA	NA	NA	NA	NA	NA	KYUSHU	Escherichia coli	NA	NA	NA	NA	NA	NA	NA	PRJDB5579	DRP003877	NA	SAMD00077145	DRS052071	17/11/17	17/11/17	ESC_HA9463AA	Assembled	65	124302	5274709	Escherichia coli / Shigella;100.0%	144	21451	3.61	ESC_QA7981AA_AS	56791
ESC_QA7591AA_AS	No	ESC_HA9577AA	MHE25	DRR102623;ILLUMINA;Paired;600;DRX096043	Human	2008	SEPEC	Human	Human	blood; Homo sapiens	2008	NA	NA	NA	Asia	Japan	NA	NA	NA	NA	NA	NA	KYUSHU	Escherichia coli	NA	NA	NA	NA	NA	NA	NA	PRJDB5579	DRP003877	NA	SAMD00077031	DRS051957	17/11/17	17/11/17	ESC_HA9577AA	Assembled	62	64740	5114939	Escherichia coli / Shigella;100.0%	251	23467	3.61	ESC_QA7591AA_AS	56697
ESC_QA5208AA_AS	No	ESC_HA9580AA	MHE21	DRR102620;ILLUMINA;Paired;600;DRX096040	Human	2005	SEPEC	Human	Human	blood; Homo sapiens	2005	NA	NA	NA	Asia	Japan	NA	NA	NA	NA	NA	NA	KYUSHU	Escherichia coli	NA	NA	NA	NA	NA	NA	NA	PRJDB5579	DRP003877	NA	SAMD00077028	DRS051954	17/11/17	17/11/17	ESC_HA9580AA	Assembled	77	97930	5146390	Escherichia coli / Shigella;98.97%	146	15885	3.61	ESC_QA5208AA_AS	56374
ESC_QA5199AA_AS	No	ESC_HA9589AA	MHE09	DRR102611;ILLUMINA;Paired;600;DRX096031	Human	2003	SEPEC	Human	Human	blood; Homo sapiens	2003	NA	NA	NA	Asia	Japan	NA	NA	NA	NA	NA	NA	KYUSHU	Escherichia coli	NA	NA	NA	NA	NA	NA	NA	PRJDB5579	DRP003877	NA	SAMD00077019	DRS051945	17/11/17	17/11/17	ESC_HA9589AA	Assembled	34	171820	5169127	Escherichia coli / Shigella;100.0%	89	6831	3.61	ESC_QA5199AA_AS	56370
ESC_QA8186AA_AS	No	ESC_HA9590AA	MHE08	DRR102610;ILLUMINA;Paired;600;DRX096030	Human	2003	SEPEC	Human	Human	blood; Homo sapiens	2003	NA	NA	NA	Asia	Japan	NA	NA	NA	NA	NA	NA	KYUSHU	Escherichia coli	NA	NA	NA	NA	NA	NA	NA	PRJDB5579	DRP003877	NA	SAMD00077018	DRS051944	17/11/17	17/11/17	ESC_HA9590AA	Assembled	77	357947	5073462	Escherichia coli / Shigella;100.0%	69	1768	3.61	ESC_QA8186AA_AS	56864
ESC_QA5188AA_AS	No	ESC_HA9600AA	KME05	DRR102600;ILLUMINA;Paired;600;DRX096020	Human	2008	SEPEC	Human	Human	blood; Homo sapiens	2008	NA	NA	NA	Asia	Japan	NA	NA	NA	NA	NA	NA	KYUSHU	Escherichia coli	NA	NA	NA	NA	NA	NA	NA	PRJDB5579	DRP003877	NA	SAMD00077008	DRS051934	17/11/17	17/11/17	ESC_HA9600AA	Assembled	84	268994	5269379	Escherichia coli / Shigella;97.58%	217	4400	3.61	ESC_QA5188AA_AS	56359
ESC_QA7446AA_AS	No	ESC_HA9605AA	KIE06	DRR102595;ILLUMINA;Paired;600;DRX096015	Human	2008	SEPEC	Human	Human	blood; Homo sapiens	2008	NA	NA	NA	Asia	Japan	NA	NA	NA	NA	NA	NA	KYUSHU	Escherichia coli	NA	NA	NA	NA	NA	NA	NA	PRJDB5579	DRP003877	NA	SAMD00077003	DRS051929	17/11/17	17/11/17	ESC_HA9605AA	Assembled	41	152267	5341080	Escherichia coli / Shigella;100.0%	159	7080	3.61	ESC_QA7446AA_AS	56673
ESC_QA8121AA_AS	No	ESC_HA9607AA	KIE04	DRR102593;ILLUMINA;Paired;600;DRX096013	Human	2008	SEPEC	Human	Human	blood; Homo sapiens	2008	NA	NA	NA	Asia	Japan	NA	NA	NA	NA	NA	NA	KYUSHU	Escherichia coli	NA	NA	NA	NA	NA	NA	NA	PRJDB5579	DRP003877	NA	SAMD00077001	DRS051927	17/11/17	17/11/17	ESC_HA9607AA	Assembled	71	204007	5205717	Escherichia coli / Shigella;98.02%	168	4869	3.61	ESC_QA8121AA_AS	56826
ESC_QA5919AA_AS	No	ESC_HA9608AA	KIE03	DRR102592;ILLUMINA;Paired;600;DRX096012	Human	2008	SEPEC	Human	Human	blood; Homo sapiens	2008	NA	NA	NA	Asia	Japan	NA	NA	NA	NA	NA	NA	KYUSHU	Escherichia coli	NA	NA	NA	NA	NA	NA	NA	PRJDB5579	DRP003877	NA	SAMD00077000	DRS051926	17/11/17	17/11/17	ESC_HA9608AA	Assembled	75	180031	5229676	Escherichia coli / Shigella;100.0%	123	3465	3.61	ESC_QA5919AA_AS	56471
ESC_QA8120AA_AS	No	ESC_HA9610AA	KIE01	DRR102590;ILLUMINA;Paired;600;DRX096010	Human	2008	SEPEC	Human	Human	blood; Homo sapiens	2008	NA	NA	NA	Asia	Japan	NA	NA	NA	NA	NA	NA	KYUSHU	Escherichia coli	NA	NA	NA	NA	NA	NA	NA	PRJDB5579	DRP003877	NA	SAMD00076998	DRS051924	17/11/17	17/11/17	ESC_HA9610AA	Assembled	54	228402	5120095	Escherichia coli / Shigella;100.0%	147	4775	3.61	ESC_QA8120AA_AS	56809
ESC_QA5908AA_AS	No	ESC_HA9622AA	IWE02	DRR102578;ILLUMINA;Paired;600;DRX095998	Human	2006	SEPEC	Human	Human	blood; Homo sapiens	2006	NA	NA	NA	Asia	Japan	NA	NA	NA	NA	NA	NA	KYUSHU	Escherichia coli	NA	NA	NA	NA	NA	NA	NA	PRJDB5579	DRP003877	NA	SAMD00076986	DRS051912	17/11/17	17/11/17	ESC_HA9622AA	Assembled	60	287025	5299331	Escherichia coli / Shigella;98.77%	198	4912	3.61	ESC_QA5908AA_AS	56464
ESC_QA5163AA_AS	No	ESC_HA9625AA	IKE01	DRR102575;ILLUMINA;Paired;600;DRX095995	Human	2008	SEPEC	Human	Human	blood; Homo sapiens	2008	NA	NA	NA	Asia	Japan	NA	NA	NA	NA	NA	NA	KYUSHU	Escherichia coli	NA	NA	NA	NA	NA	NA	NA	PRJDB5579	DRP003877	NA	SAMD00076983	DRS051909	17/11/17	17/11/17	ESC_HA9625AA	Assembled	32	281970	5116397	Escherichia coli / Shigella;100.0%	136	6898	3.61	ESC_QA5163AA_AS	56363
ESC_QA5905AA_AS	No	ESC_HA9627AA	IIE04	DRR102573;ILLUMINA;Paired;600;DRX095993	Human	2007	SEPEC	Human	Human	blood; Homo sapiens	2007	NA	NA	NA	Asia	Japan	NA	NA	NA	NA	NA	NA	KYUSHU	Escherichia coli	NA	NA	NA	NA	NA	NA	NA	PRJDB5579	DRP003877	NA	SAMD00076981	DRS051907	17/11/17	17/11/17	ESC_HA9627AA	Assembled	67	266962	5118768	Escherichia coli / Shigella;100.0%	80	1821	3.61	ESC_QA5905AA_AS	56481
ESC_QA7440AA_AS	No	ESC_HA9630AA	CM32	DRR102570;ILLUMINA;Paired;600;DRX095990	Human	2006	UPEC	Human	Human	urine; Homo sapiens	2006	NA	NA	NA	Asia	Japan	NA	NA	NA	NA	NA	NA	KYUSHU	Escherichia coli	NA	NA	NA	NA	NA	NA	NA	PRJDB5579	DRP003877	NA	SAMD00076978	DRS051904	17/11/17	17/11/17	ESC_HA9630AA	Assembled	164	227437	5190262	Escherichia coli / Shigella;91.86%	123	3886	3.61	ESC_QA7440AA_AS	56694
ESC_QA7811AA_AS	No	ESC_HA9633AA	CM1	DRR102567;ILLUMINA;Paired;600;DRX095987	Human	2006	UPEC	Human	Human	urine; Homo sapiens	2006	NA	NA	NA	Asia	Japan	NA	NA	NA	NA	NA	NA	KYUSHU	Escherichia coli	NA	NA	NA	NA	NA	NA	NA	PRJDB5579	DRP003877	NA	SAMD00076975	DRS051901	17/11/17	17/11/17	ESC_HA9633AA	Assembled	93	155302	5162040	Escherichia coli / Shigella;98.53%	99	7531	3.61	ESC_QA7811AA_AS	56758
ESC_QA7436AA_AS	No	ESC_HA9635AA	CM17	DRR102565;ILLUMINA;Paired;600;DRX095985	Human	2006	UPEC	Human	Human	urine; Homo sapiens	2006	NA	NA	NA	Asia	Japan	NA	NA	NA	NA	NA	NA	KYUSHU	Escherichia coli	NA	NA	NA	NA	NA	NA	NA	PRJDB5579	DRP003877	NA	SAMD00076973	DRS051899	17/11/17	17/11/17	ESC_HA9635AA	Assembled	46	60526	5119626	Escherichia coli / Shigella;100.0%	227	37004	3.61	ESC_QA7436AA_AS	56676
ESC_QA6930AA_AS	No	ESC_HA9639AA	CM12	DRR102561;ILLUMINA;Paired;600;DRX095981	Human	2006	UPEC	Human	Human	urine; Homo sapiens	2006	NA	NA	NA	Asia	Japan	NA	NA	NA	NA	NA	NA	KYUSHU	Escherichia coli	NA	NA	NA	NA	NA	NA	NA	PRJDB5579	DRP003877	NA	SAMD00076969	DRS051895	17/11/17	17/11/17	ESC_HA9639AA	Assembled	66	172105	5236317	Escherichia coli / Shigella;98.77%	128	5058	3.61	ESC_QA6930AA_AS	56616
ESC_QA9654AA_AS	No	ESC_HA9671AA	ECOL-17-VL-SD-MI-0019	SRR6312080;ILLUMINA;Paired;500;SRX3412341	Canine	2017	UPEC	Companion Animal	NA	Canine bladder-Canis lupus familiaris	2017	5	NA	NA	North America	United States	Michigan	NA	NA	NA	NA	NA	FDA Center for Food Safety and Applied Nutrition	Escherichia coli	NA	NA	NA	NA	NA	NA	NA	PRJNA318591	SRP125339	NA	SAMN07709880	SRS2705545	21/11/17	21/11/17	ESC_HA9671AA	Assembled	135	204007	5156978	Escherichia coli / Shigella;95.08%	87	7019	3.61	ESC_QA9654AA_AS	57136
ESC_RA4044AA_AS	No	ESC_IA3094AA	AC11319	traces-0MgtqBJ;ILLUMINA;Paired;;NA	NA	2017	NA	Environment	ND/Others	BREEDER	2017	NA	NA	NA	Europe	Germany	NA	NA	NA	NA	NA	NA	miki@sund.ku.dk	Escherichia coli	NA	NA	NA	NA	NA	NA	NA	NA	NA	NA	NA	NA	2/2/18	7/8/18	ESC_IA3094AA	Assembled	108	204005	5097470	Escherichia coli / Shigella;100.0%	109	2737	3.61	ESC_RA4044AA_AS	60160
ESC_RA4047AA_AS	No	ESC_IA3097AA	AC11477	traces-0dgwRrE;ILLUMINA;Paired;;NA	NA	2017	NA	Environment	ND/Others	BREEDER	2017	NA	NA	NA	Europe	Germany	NA	NA	NA	NA	NA	NA	miki@sund.ku.dk	Escherichia coli	NA	NA	NA	NA	NA	NA	NA	NA	NA	NA	NA	NA	2/2/18	7/8/18	ESC_IA3097AA	Assembled	67	342322	5123041	Escherichia coli / Shigella;100.0%	67	2630	3.61	ESC_RA4047AA_AS	60161
ESC_RA4048AA_AS	No	ESC_IA3098AA	AC11345	traces-0Afufib;ILLUMINA;Paired;;NA	NA	2017	NA	Environment	ND/Others	BREEDER	2017	NA	NA	NA	Europe	Germany	NA	NA	NA	NA	NA	NA	miki@sund.ku.dk	Escherichia coli	NA	NA	NA	NA	NA	NA	NA	NA	NA	NA	NA	NA	2/2/18	7/8/18	ESC_IA3098AA	Assembled	97	234699	5105609	Escherichia coli / Shigella;100.0%	120	4904	3.61	ESC_RA4048AA_AS	60163
ESC_RA4050AA_AS	No	ESC_IA3100AA	AC11478	traces-0eiMNbQ;ILLUMINA;Paired;;NA	NA	2017	NA	Environment	ND/Others	BREEDER	2017	NA	NA	NA	Europe	Germany	NA	NA	NA	NA	NA	NA	miki@sund.ku.dk	Escherichia coli	NA	NA	NA	NA	NA	NA	NA	NA	NA	NA	NA	NA	2/2/18	7/8/18	ESC_IA3100AA	Assembled	66	360210	5126170	Escherichia coli / Shigella;100.0%	62	2198	3.61	ESC_RA4050AA_AS	60161
ESC_RA4068AA_AS	No	ESC_IA3118AA	AC10764	traces-0cClETx;ILLUMINA;Paired;;NA	NA	2017	NA	Environment	ND/Others	BREEDER	2017	NA	NA	NA	Europe	Germany	NA	NA	NA	NA	NA	NA	miki@sund.ku.dk	Escherichia coli	NA	NA	NA	NA	NA	NA	NA	NA	NA	NA	NA	NA	2/2/18	7/8/18	ESC_IA3118AA	Assembled	96	301871	5122684	Escherichia coli / Shigella;100.0%	61	1280	3.61	ESC_RA4068AA_AS	60136
ESC_RA4278AA_AS	No	ESC_IA3269AA	10-13-2	traces-0gIKSMn;ILLUMINA;Paired;;NA,traces-0srLMTW;ILLUMINA;Paired;;NA,traces-0iRmmHc;ILLUMINA;Paired;;NA	Poultry	2017	NA	Poultry	Avian	BREEDER	2017	4	1	NA	Europe	Denmark	NA	NA	NA	NA	NA	NA	cava@sund.ku.dk	Escherichia coli	NA	NA	NA	NA	NA	NA	NA	NA	NA	NA	NA	NA	7/2/18	12/8/18	ESC_IA3269AA	Assembled	55	213468	5136446	Escherichia coli / Shigella;98.77%	114	6719	3.61	ESC_RA4278AA_AS	60167
ESC_RA4281AA_AS	No	ESC_IA3323AA	16/12/07	traces-0PmKkZF;ILLUMINA;Paired;;NA,traces-0aVegbe;ILLUMINA;Paired;;NA,traces-0ovcXdA;ILLUMINA;Paired;;NA	Poultry	2017	NA	Poultry	Avian	Breeder	2017	NA	NA	NA	Europe	Denmark	NA	NA	NA	NA	NA	NA	cava@sund.ku.dk	Escherichia coli	NA	NA	NA	NA	NA	NA	NA	NA	NA	NA	NA	NA	7/2/18	12/8/18	ESC_IA3323AA	Assembled	73	237130	5135919	Escherichia coli / Shigella;98.64%	104	3582	3.61	ESC_RA4281AA_AS	60167
ESC_RA4508AA_AS	No	ESC_IA3517AA	MGH164	SRR6686513;ILLUMINA;Paired;;SRX3662703	Human	2015	NA	Human	Human	Homo sapiens	2015	NA	NA	NA	North America	United States	Massachusetts	Suffolk County	Boston	NA	NA	NA	The Broad Institute	Escherichia coli	NA	NA	NA	NA	NA	NA	NA	PRJNA271899	SRP051949	NA	SAMN04521913	SRS2925917	8/2/18	8/2/18	ESC_IA3517AA	Assembled	143	129193	4949006	Escherichia coli / Shigella;96.01%	260	5518	3.61	ESC_RA4508AA_AS	60560
ESC_RA7116AA_AS	No	ESC_IA5214AA	20441-1	SRR6821785;ILLUMINA;Paired;;SRX3778625	Bovine	2007	ExPEC	Livestock	Bovine	Cygnus buccinator; brain	2007	10	NA	NA	North America	United States	Michigan	NA	NA	NA	44.3	-85.6	FDA Center for Food Safety and Applied Nutrition	Escherichia coli	NA	NA	NA	NA	NA	NA	NA	PRJNA230969	SRP058582	NA	SAMN08668650	SRS3032457	10/3/18	9/3/18	ESC_IA5214AA	Assembled	150	271723	5253983	Escherichia coli / Shigella;97.37%	113	48132	4	ESC_RA7116AA_AS	76770
ESC_SA0489AA_AS	No	ESC_IA7809AA	FSIS11809427	SRR7095947;ILLUMINA;Paired;500;SRX4024358	Bovine	2018	NA	Livestock	Bovine	animal-cattle-heifer	2018	NA	NA	NA	North America	United States	California	NA	NA	NA	NA	NA	United States Department of Agriculture, Food Safety and Inspection Service	Escherichia coli	NA	NA	NA	NA	NA	NA	NA	PRJNA292667	SRP066916	NA	SAMN09013516	SRS3244752	3/5/18	3/5/18	ESC_IA7809AA	Assembled	121	251022	5179532	Escherichia coli / Shigella;95.52%	87	49542	4	ESC_SA0489AA_AS	63453
ESC_SA0482AA_AS	No	ESC_IA7816AA	FSIS11809422	SRR7095838;ILLUMINA;Paired;500;SRX4024249	Bovine	2018	NA	Livestock	Bovine	animal-cattle-heifer	2018	NA	NA	NA	North America	United States	Kansas	NA	NA	NA	NA	NA	United States Department of Agriculture, Food Safety and Inspection Service	Escherichia coli	NA	NA	NA	NA	NA	NA	NA	PRJNA292667	SRP066916	NA	SAMN09013511	SRS3244642	3/5/18	3/5/18	ESC_IA7816AA	Assembled	121	340722	5263562	Escherichia coli / Shigella;96.09%	93	43929	4	ESC_SA0482AA_AS	63461
ESC_SA2297AA_AS	No	ESC_IA9096AA	493472	SRR7187758;ILLUMINA;Paired;;SRX4104483	Human	2018	NA	Human	Human	human; Homo sapiens	2018	2	NA	NA	Europe	United Kingdom	NA	NA	NA	NA	NA	NA	Public Health England	Escherichia coli	NA	NA	NA	NA	NA	NA	NA	PRJNA248792	SRP042645	NA	SAMN09228483	SRS3320381	21/5/18	21/5/18	ESC_IA9096AA	Assembled	45	295894	5126243	Escherichia coli / Shigella;100.0%	105	25651	4	ESC_SA2297AA_AS	64698
ESC_SA2410AA_AS	No	ESC_IA9419AA	387112	SRR7191545;ILLUMINA;Paired;;SRX4108253	Human	2017	NA	Human	Human	human; Homo sapiens	2017	6	NA	NA	Europe	United Kingdom	NA	NA	NA	NA	NA	NA	Public Health England	Escherichia coli	NA	NA	NA	NA	NA	NA	NA	PRJNA248792	SRP042645	NA	SAMN09232589	SRS3324016	22/5/18	22/5/18	ESC_IA9419AA	Assembled	76	296095	5003899	Escherichia coli / Shigella;100.0%	99	12876	4	ESC_SA2410AA_AS	64545
ESC_SA2788AA_AS	No	ESC_IA9691AA	526798	SRR7208638;ILLUMINA;Paired;;SRX4117530	Human	2018	NA	Human	Human	human; Homo sapiens	2018	4	NA	NA	Europe	United Kingdom	NA	NA	NA	NA	NA	NA	Public Health England	Escherichia coli	NA	NA	NA	NA	NA	NA	NA	PRJNA248792	SRP042645	NA	SAMN09244108	SRS3332812	25/5/18	24/5/18	ESC_IA9691AA	Assembled	58	294561	5182872	Escherichia coli / Shigella;98.96%	151	32527	4	ESC_SA2788AA_AS	64899
ESC_SA2728AA_AS	No	ESC_IA9751AA	388679	SRR7204197;ILLUMINA;Paired;;SRX4113194	Human	2017	NA	Human	Human	human; Homo sapiens	2017	7	NA	NA	Europe	United Kingdom	NA	NA	NA	NA	NA	NA	Public Health England	Escherichia coli	NA	NA	NA	NA	NA	NA	NA	PRJNA248792	SRP042645	NA	SAMN09238330	SRS3328628	25/5/18	23/5/18	ESC_IA9751AA	Assembled	30	281695	5100477	Escherichia coli / Shigella;100.0%	74	26366	4	ESC_SA2728AA_AS	64871
ESC_SA3661AA_AS	No	ESC_JA0611AA	DH101	traces-0jVAtnx;ILLUMINA;Paired;;NA	Poultry	2018	NA	Livestock	Avian	Breeder	2018	NA	NA	NA	Europe	Denmark	NA	NA	NA	NA	NA	NA	miki@sund.ku.dk	Escherichia coli	NA	NA	NA	NA	NA	NA	NA	NA	NA	NA	NA	NA	31/5/18	3/12/18	ESC_JA0611AA	Assembled	43	146819	5096859	Escherichia coli / Shigella;100.0%	144	46778	4	ESC_SA3661AA_AS	65094
ESC_SA4839AA_AS	No	ESC_JA1610AA	406686	SRR7266386;ILLUMINA;Paired;;SRX4170409	Human	2006	NA	Human	Human	human; Homo sapiens	2006	4	NA	NA	Europe	United Kingdom	NA	NA	NA	NA	NA	NA	Public Health England	Escherichia coli	NA	NA	NA	NA	NA	NA	NA	PRJNA248792	SRP042645	NA	SAMN09372336	SRS3382231	8/6/18	6/6/18	ESC_JA1610AA	Assembled	43	237087	5142173	Escherichia coli / Shigella;100.0%	90	33446	4	ESC_SA4839AA_AS	66549
ESC_SA5048AA_AS	No	ESC_JA1918AA	500315	SRR7276886;ILLUMINA;Paired;;SRX4180469	Human	2018	NA	Human	Human	human; Homo sapiens	2018	2	NA	NA	Europe	United Kingdom	NA	NA	NA	NA	NA	NA	Public Health England	Escherichia coli	NA	NA	NA	NA	NA	NA	NA	PRJNA248792	SRP042645	NA	SAMN09380250	SRS3391996	8/6/18	8/6/18	ESC_JA1918AA	Assembled	33	151253	4842092	Escherichia coli / Shigella;100.0%	136	39273	4	ESC_SA5048AA_AS	7181
ESC_SA6572AA_AS	No	ESC_JA3337AA	410855	SRR7358054;ILLUMINA;Paired;;SRX4231138	Human	2017	NA	Human	Human	human; Homo sapiens	2017	8	NA	NA	Europe	United Kingdom	NA	NA	NA	NA	NA	NA	Public Health England	Escherichia coli	NA	Escherichia Coli	NA	NA	NA	NA	NA	PRJNA248792	SRP042645	NA	SAMN09443984	SRS3429819	19/6/18	19/6/18	ESC_JA3337AA	Assembled	48	285417	5103810	Escherichia coli / Shigella;100.0%	70	7739	4	ESC_SA6572AA_AS	67902
ESC_SA8301AA_AS	Yes	ESC_JA5690AA	Chicken	SRR7469840;ILLUMINA;Paired;;SRX4339670	Poultry	2008	APEC	Poultry	Avian	Gallus gallus domesticus	2008	7	NA	NA	Oceania	Australia	NA	NA	NA	NA	NA	NA	University of Technology, Sydney	Escherichia coli	NA	O1:H7	NA	NA	NA	NA	NA	PRJNA479542	SRP151965	NA	SAMN09579973	SRS3500570	4/7/18	4/7/18	ESC_JA5690AA	Assembled	101	194623	5184682	Escherichia coli / Shigella;98.98%	140	35720	4	ESC_SA8301AA_AS	69269
ESC_TA2436AA_AS	No	ESC_JA8574AA	414ESBA	SRR7724574;ILLUMINA;Paired;;SRX4581342	Environment	2017	Environmental	Wild Animal	Avian	Seagull; Chroicocephalus; ESBA	2017	NA	NA	NA	Oceania	Australia	New South Wales	NA	NA	NA	NA	NA	Murdoch University	Escherichia coli	NA	O50/O2:H7	NA	NA	NA	NA	NA	PRJNA486855	SRP158447	NA	SAMN09866863	SRS3695668	21/8/18	20/8/18	ESC_JA8574AA	Assembled	43	256052	5132172	Escherichia coli / Shigella;100.0%	104	33716	4	ESC_TA2436AA_AS	71975
ESC_TA2365AA_AS	No	ESC_JA8645AA	432CREB	SRR7724645;ILLUMINA;Paired;;SRX4581271	Environment	2017	Environmental	Wild Animal	Avian	Seagull; Chroicocephalus; CREB	2017	NA	NA	NA	Oceania	Australia	South Australia	NA	NA	NA	NA	NA	Murdoch University	Escherichia coli	NA	O2:H4	NA	NA	NA	NA	NA	PRJNA486855	SRP158447	NA	SAMN09866879	SRS3695598	21/8/18	20/8/18	ESC_JA8645AA	Assembled	66	141825	5181243	Escherichia coli / Shigella;98.33%	227	45399	4	ESC_TA2365AA_AS	71912
ESC_TA2839AA_AS	No	ESC_JA8872AA	ST_Warwick 95 / ST_Pasteur 1	ERR2750893;ILLUMINA;Paired;300;ERX2763947	Human	2011	SEPEC	Human	Human	Homo sapiens; Blood product	2011	NA	NA	NA	Europe	France	NA	NA	NA	NA	NA	NA	Hopital Henri Mondor APHP	Escherichia coli	NA	O1:H7	NA	NA	NA	NA	NA	PRJEB28300	ERP110487	NA	SAMEA4848523	ERS2668375	23/8/18	22/8/18	ESC_JA8872AA	Assembled	142	233360	5139534	Escherichia coli / Shigella;98.86%	130	32542	4	ESC_TA2839AA_AS	72085
ESC_TA7169AA_AS	No	ESC_KA0580AA	NA	SRR7828787;ILLUMINA;Paired;;SRX4679663	Human	2015	SEPEC	Human	Human	Homo sapiens; blood; Age: 50; male; Blood	2015	NA	NA	NA	Asia	Singapore	NA	NA	NA	NA	NA	NA	University of Queensland	Escherichia coli	NA	NA	NA	NA	NA	NA	NA	PRJNA398288	SRP115500	NA	SAMN10058919	SRS3773414	14/9/18	13/9/18	ESC_KA0580AA	Assembled	129	175976	5312015	Escherichia coli / Shigella;90.35%	144	30879	4	ESC_TA7169AA_AS	72906
ESC_TA7147AA_AS	No	ESC_KA0602AA	NA	SRR7828815;ILLUMINA;Paired;;SRX4679635	Human	2015	SEPEC	Human	Human	Homo sapiens; blood; Age: 73; female; Blood	2015	NA	NA	NA	Asia	Singapore	NA	NA	NA	NA	NA	NA	University of Queensland	Escherichia coli	NA	NA	NA	NA	NA	NA	NA	PRJNA398288	SRP115500	NA	SAMN10058956	SRS3773386	14/9/18	13/9/18	ESC_KA0602AA	Assembled	80	140311	5406231	Escherichia coli / Shigella;94.06%	238	44462	4	ESC_TA7147AA_AS	72804
ESC_TA8195AA_AS	No	ESC_KA1176AA	572173	SRR7850220;ILLUMINA;Paired;;SRX4700979	Human	2018	NA	Human	Human	human; Homo sapiens	2018	7	NA	NA	Europe	United Kingdom	NA	NA	NA	NA	NA	NA	Public Health England	Escherichia coli	NA	Escherichia Coli	NA	NA	NA	NA	NA	PRJNA315192	SRP071789	NA	SAMN10075721	SRS3787306	17/9/18	17/9/18	ESC_KA1176AA	Assembled	91	213452	5072195	Escherichia coli / Shigella;98.39%	114	26250	4	ESC_TA8195AA_AS	73806
ESC_TA8731AA_AS	No	ESC_KA1759AA	D9011	SRR7879962;ILLUMINA;Paired;;SRX4718605	Human	2012	UPEC	Human	Human	Homo sapiens; urine	2012	NA	NA	NA	North America	United States	Unresolved	Unresolved	Unresolved	NA	NA	NA	The Broad Institute	Escherichia coli	NA	NA	NA	NA	NA	NA	NA	PRJNA448593	SRP162179	NA	SAMN10093646	SRS3803990	20/9/18	20/9/18	ESC_KA1759AA	Assembled	205	232610	5060315	Escherichia coli / Shigella;100.0%	69	21731	4	ESC_TA8731AA_AS	74036
ESC_TA8730AA_AS	No	ESC_KA1760AA	P6100	SRR7879961;ILLUMINA;Paired;;SRX4718604	Human	2012	UPEC	Human	Human	Homo sapiens; urine	2012	NA	NA	NA	North America	United States	Pennsylvania	NA	NA	NA	NA	NA	The Broad Institute	Escherichia coli	NA	NA	NA	NA	NA	NA	NA	PRJNA448593	SRP162179	NA	SAMN10093635	SRS3803989	20/9/18	20/9/18	ESC_KA1760AA	Assembled	134	360521	5108489	Escherichia coli / Shigella;100.0%	55	19787	4	ESC_TA8730AA_AS	74034
ESC_TA8724AA_AS	No	ESC_KA1769AA	P6138	SRR7879952;ILLUMINA;Paired;;SRX4718595	Human	2013	UPEC	Human	Human	Homo sapiens; urine	2013	NA	NA	NA	North America	United States	Pennsylvania	NA	NA	NA	NA	NA	The Broad Institute	Escherichia coli	NA	NA	NA	NA	NA	NA	NA	PRJNA448593	SRP162179	NA	SAMN10093638	SRS3803980	20/9/18	20/9/18	ESC_KA1769AA	Assembled	182	179629	5304969	Escherichia coli / Shigella;100.0%	127	33081	4	ESC_TA8724AA_AS	74047
ESC_TA8717AA_AS	No	ESC_KA1773AA	R9521	SRR7879948;ILLUMINA;Paired;;SRX4718591	Human	2014	UPEC	Human	Human	Homo sapiens; urine	2014	NA	NA	NA	North America	United States	Rhode Island	NA	NA	NA	NA	NA	The Broad Institute	Escherichia coli	NA	NA	NA	NA	NA	NA	NA	PRJNA448593	SRP162179	NA	SAMN10093647	SRS3803976	20/9/18	20/9/18	ESC_KA1773AA	Assembled	233	286738	5132084	Escherichia coli / Shigella;100.0%	75	24513	4	ESC_TA8717AA_AS	74050
ESC_TA8716AA_AS	No	ESC_KA1775AA	P6067	SRR7879946;ILLUMINA;Paired;;SRX4718589	Human	2012	UPEC	Human	Human	Homo sapiens; urine	2012	NA	NA	NA	North America	United States	Pennsylvania	NA	NA	NA	NA	NA	The Broad Institute	Escherichia coli	NA	NA	NA	NA	NA	NA	NA	PRJNA448593	SRP162179	NA	SAMN10093632	SRS3803974	20/9/18	20/9/18	ESC_KA1775AA	Assembled	187	282686	5323391	Escherichia coli / Shigella;100.0%	84	15696	4	ESC_TA8716AA_AS	74051
ESC_TA8713AA_AS	No	ESC_KA1781AA	P6004	SRR7879940;ILLUMINA;Paired;;SRX4718583	Human	2012	UPEC	Human	Human	Homo sapiens; urine	2012	NA	NA	NA	North America	United States	Pennsylvania	NA	NA	NA	NA	NA	The Broad Institute	Escherichia coli	NA	NA	NA	NA	NA	NA	NA	PRJNA448593	SRP162179	NA	SAMN10093621	SRS3803968	20/9/18	20/9/18	ESC_KA1781AA	Assembled	224	342391	5123249	Escherichia coli / Shigella;100.0%	73	15688	4	ESC_TA8713AA_AS	74054
ESC_TA8708AA_AS	No	ESC_KA1791AA	P6036	SRR7879930;ILLUMINA;Paired;;SRX4718573	Human	2012	UPEC	Human	Human	Homo sapiens; urine	2012	NA	NA	NA	North America	United States	Pennsylvania	NA	NA	NA	NA	NA	The Broad Institute	Escherichia coli	NA	NA	NA	NA	NA	NA	NA	PRJNA448593	SRP162179	NA	SAMN10093625	SRS3803958	20/9/18	20/9/18	ESC_KA1791AA	Assembled	283	173693	5080567	Escherichia coli / Shigella;100.0%	105	35505	4	ESC_TA8708AA_AS	74026
ESC_TA8706AA_AS	No	ESC_KA1793AA	P6050	SRR7879928;ILLUMINA;Paired;;SRX4718571	Human	2012	UPEC	Human	Human	Homo sapiens; urine	2012	NA	NA	NA	North America	United States	Pennsylvania	NA	NA	NA	NA	NA	The Broad Institute	Escherichia coli	NA	NA	NA	NA	NA	NA	NA	PRJNA448593	SRP162179	NA	SAMN10093627	SRS3803957	20/9/18	20/9/18	ESC_KA1793AA	Assembled	281	158207	5125933	Escherichia coli / Shigella;100.0%	109	44612	4	ESC_TA8706AA_AS	74027
ESC_TA8700AA_AS	No	ESC_KA1799AA	P6035	SRR7879922;ILLUMINA;Paired;;SRX4718565	Human	2012	UPEC	Human	Human	Homo sapiens; urine	2012	NA	NA	NA	North America	United States	Pennsylvania	NA	NA	NA	NA	NA	The Broad Institute	Escherichia coli	NA	NA	NA	NA	NA	NA	NA	PRJNA448593	SRP162179	NA	SAMN10093624	SRS3803950	20/9/18	20/9/18	ESC_KA1799AA	Assembled	308	216879	5299454	Escherichia coli / Shigella;100.0%	148	38088	4	ESC_TA8700AA_AS	74028
ESC_TA8698AA_AS	No	ESC_KA1801AA	P1029	SRR7879920;ILLUMINA;Paired;;SRX4718563	Human	2012	UPEC	Human	Human	Homo sapiens; urine	2012	NA	NA	NA	North America	United States	Pennsylvania	NA	NA	NA	NA	NA	The Broad Institute	Escherichia coli	NA	NA	NA	NA	NA	NA	NA	PRJNA448593	SRP162179	NA	SAMN10093619	SRS3803948	20/9/18	20/9/18	ESC_KA1801AA	Assembled	324	226108	5131469	Escherichia coli / Shigella;97.43%	88	35631	4	ESC_TA8698AA_AS	73991
ESC_TA8696AA_AS	No	ESC_KA1803AA	P6128	SRR7879918;ILLUMINA;Paired;;SRX4718561	Human	2013	UPEC	Human	Human	Homo sapiens; urine	2013	NA	NA	NA	North America	United States	Pennsylvania	NA	NA	NA	NA	NA	The Broad Institute	Escherichia coli	NA	NA	NA	NA	NA	NA	NA	PRJNA448593	SRP162179	NA	SAMN10093562	SRS3803944	20/9/18	19/9/18	ESC_KA1803AA	Assembled	260	304381	5135297	Escherichia coli / Shigella;100.0%	80	16840	4	ESC_TA8696AA_AS	73992
ESC_TA8695AA_AS	No	ESC_KA1804AA	P6352	SRR7879917;ILLUMINA;Paired;;SRX4718560	Human	2015	UPEC	Human	Human	Homo sapiens; urine	2015	NA	NA	NA	North America	United States	Pennsylvania	NA	NA	NA	NA	NA	The Broad Institute	Escherichia coli	NA	NA	NA	NA	NA	NA	NA	PRJNA448593	SRP162179	NA	SAMN10093568	SRS3803943	20/9/18	19/9/18	ESC_KA1804AA	Assembled	222	282331	5235129	Escherichia coli / Shigella;100.0%	87	22617	4	ESC_TA8695AA_AS	73995
ESC_TA8694AA_AS	No	ESC_KA1805AA	P6086	SRR7879916;ILLUMINA;Paired;;SRX4718559	Human	2012	UPEC	Human	Human	Homo sapiens; urine	2012	NA	NA	NA	North America	United States	Pennsylvania	NA	NA	NA	NA	NA	The Broad Institute	Escherichia coli	NA	NA	NA	NA	NA	NA	NA	PRJNA448593	SRP162179	NA	SAMN10093560	SRS3803942	20/9/18	19/9/18	ESC_KA1805AA	Assembled	299	215707	5084531	Escherichia coli / Shigella;100.0%	96	26813	4	ESC_TA8694AA_AS	73996
ESC_TA8693AA_AS	No	ESC_KA1806AA	P6350	SRR7879915;ILLUMINA;Paired;;SRX4718558	Human	2015	UPEC	Human	Human	Homo sapiens; urine	2015	NA	NA	NA	North America	United States	Pennsylvania	NA	NA	NA	NA	NA	The Broad Institute	Escherichia coli	NA	NA	NA	NA	NA	NA	NA	PRJNA448593	SRP162179	NA	SAMN10093567	SRS3803941	20/9/18	19/9/18	ESC_KA1806AA	Assembled	329	250487	5118053	Escherichia coli / Shigella;100.0%	66	28353	4	ESC_TA8693AA_AS	73994
ESC_TA8792AA_AS	No	ESC_KA1814AA	P6232	SRR7879907;ILLUMINA;Paired;;SRX4718550	Human	2013	UPEC	Human	Human	Homo sapiens; urine	2013	NA	NA	NA	North America	United States	Pennsylvania	NA	NA	NA	NA	NA	The Broad Institute	Escherichia coli	NA	NA	NA	NA	NA	NA	NA	PRJNA448593	SRP162179	NA	SAMN10093550	SRS3803933	20/9/18	19/9/18	ESC_KA1814AA	Assembled	996	344195	5168254	Escherichia coli / Shigella;100.0%	111	12318	4	ESC_TA8792AA_AS	74072
ESC_TA8466AA_AS	No	ESC_KA1815AA	P6158	SRR7879906;ILLUMINA;Paired;;SRX4718549	Human	2013	UPEC	Human	Human	Homo sapiens; urine	2013	NA	NA	NA	North America	United States	Pennsylvania	NA	NA	NA	NA	NA	The Broad Institute	Escherichia coli	NA	NA	NA	NA	NA	NA	NA	PRJNA448593	SRP162179	NA	SAMN10093564	SRS3803932	20/9/18	19/9/18	ESC_KA1815AA	Assembled	229	342601	5143183	Escherichia coli / Shigella;100.0%	71	22051	4	ESC_TA8466AA_AS	73969
ESC_TA8684AA_AS	No	ESC_KA1822AA	P6136	SRR7879899;ILLUMINA;Paired;;SRX4718542	Human	2013	UPEC	Human	Human	Homo sapiens; urine	2013	NA	NA	NA	North America	United States	Pennsylvania	NA	NA	NA	NA	NA	The Broad Institute	Escherichia coli	NA	NA	NA	NA	NA	NA	NA	PRJNA448593	SRP162179	NA	SAMN10093563	SRS3803927	20/9/18	19/9/18	ESC_KA1822AA	Assembled	224	268770	5245123	Escherichia coli / Shigella;98.62%	117	29546	4	ESC_TA8684AA_AS	74014
ESC_TA8927AA_AS	No	ESC_KA1949AA	LL_509	traces-0qpKhqS;ILLUMINA;Paired;;NA	Poultry	2018	NA	Poultry	Avian	Broiler breeder	2018	NA	NA	NA	Europe	Croatia	NA	NA	NA	NA	NA	NA	miki@sund.ku.dk	Escherichia coli	NA	NA	NA	NA	NA	NA	NA	NA	NA	NA	NA	NA	24/9/18	29/3/19	ESC_KA1949AA	Assembled	54	204005	5057137	Escherichia coli / Shigella;100.0%	141	34039	4	ESC_TA8927AA_AS	73420
ESC_TA9938AA_AS	No	ESC_KA2279AA	PSU-1316	SRR7904963;ILLUMINA;Paired;500;SRX4741323	Environment	2004	Environmental	Environment	Water/River	Waste Water	2004	NA	NA	NA	North America	United States	New York	NA	New York	NA	NA	NA	FDA Center for Food Safety and Applied Nutrition	Escherichia coli	NA	NA	NA	NA	NA	NA	NA	PRJNA357722	SRP101500	NA	SAMN10132614	SRS3822654	27/9/18	26/9/18	ESC_KA2279AA	Assembled	126	563793	5151809	Escherichia coli / Shigella;100.0%	63	7875	4	ESC_TA9938AA_AS	74289
ESC_UA1831AA_AS	No	ESC_KA4013AA	CVM N17EC0236	SRR8095814;ILLUMINA;Paired;;SRX4922488	Bovine	2017	Other	Livestock	Bovine	Ground Beef	2017	NA	NA	NA	North America	United States	Kansas	NA	NA	NA	NA	NA	FDA-CVM	Escherichia coli	NA	NA	NA	NA	NA	NA	NA	PRJNA292663	SRP161673	NA	SAMN10221073	SRS3967811	23/10/18	23/10/18	ESC_KA4013AA	Assembled	95	450902	5304670	Escherichia coli / Shigella;98.44%	84	11999	4	ESC_UA1831AA_AS	75468
ESC_UA1505AA_AS	No	ESC_KA4339AA	CVM N17EC1262	SRR8095544;ILLUMINA;Paired;;SRX4922162	NA	2017	NA	Aquatic Animal	NA	Whole - cut in lab	2017	NA	NA	NA	North America	United States	Iowa	NA	NA	NA	NA	NA	FDA-CVM	Escherichia coli	NA	NA	NA	NA	NA	NA	NA	PRJNA292663	SRP161673	NA	SAMN10221572	SRS3967486	23/10/18	23/10/18	ESC_KA4339AA	Assembled	109	204081	5151343	Escherichia coli / Shigella;98.49%	98	41132	4	ESC_UA1505AA_AS	75157
ESC_VA1064AA_AS	No	ESC_KA6678AA	644133	SRR8269012;ILLUMINA;Paired;;SRX5085872	Environment	2018	Environmental	Environment	ND/Others	environmental	2018	11	NA	NA	Europe	United Kingdom	NA	NA	NA	NA	NA	NA	Public Health England	Escherichia coli	NA	Escherichia Coli	NA	NA	NA	NA	NA	PRJNA315192	SRP071789	NA	SAMN10506009	SRS4098281	2/12/18	1/12/18	ESC_KA6678AA	Assembled	157	357777	4974663	Escherichia coli / Shigella;100.0%	64	14847	4	ESC_VA1064AA_AS	78921
ESC_VA3679AA_AS	No	ESC_KA8130AA	PSU-1742	SRR8297457;ILLUMINA;Paired;500;SRX5111962	Poultry	2018	RMAE	Poultry	Avian	Poultry	2018	4	NA	NA	North America	United States	Georgia	NA	NA	NA	NA	NA	FDA Center for Food Safety and Applied Nutrition	Escherichia coli	NA	NA	NA	NA	NA	NA	NA	PRJNA357722	SRP101500	NA	SAMN10485807	SRS4120908	11/12/18	10/12/18	ESC_KA8130AA	Assembled	96	204007	5315978	Escherichia coli / Shigella;98.92%	151	25918	4	ESC_VA3679AA_AS	80967
ESC_VA4677AA_AS	No	ESC_KA8413AA	M091A	SRR8360146;ILLUMINA;Paired;500;SRX5170838	Human	2017	Faecal	Human	Human	Homo sapiens; stool	2017	7	NA	NA	Asia	Sri Lanka	NA	NA	NA	NA	NA	NA	FDA Center for Food Safety and Applied Nutrition	Escherichia coli	NA	NA	NA	NA	NA	NA	NA	PRJNA293225	SRP103093	NA	SAMN10506437	SRS4178472	21/12/18	20/12/18	ESC_KA8413AA	Assembled	52	183060	5170855	Escherichia coli / Shigella;100.0%	122	20738	4	ESC_VA4677AA_AS	81282
ESC_VA5393AA_AS	No	ESC_KA8560AA	FSIS11816749	SRR8375464;ILLUMINA;Paired;500;SRX5185510	Bovine	2018	NA	Livestock	Bovine	animal-cattle-steer	2018	NA	NA	NA	North America	United States	Colorado	NA	NA	NA	NA	NA	United States Department of Agriculture, Food Safety and Inspection Service	Escherichia coli	NA	NA	NA	NA	NA	NA	NA	PRJNA292667	SRP066916	NA	SAMN10656498	SRS4192133	1/1/19	27/12/18	ESC_KA8560AA	Assembled	103	271711	5334492	Escherichia coli / Shigella;97.41%	105	19461	4	ESC_VA5393AA_AS	81463
ESC_VA7372AA_AS	No	ESC_KA9556AA	FSIS11917128	SRR8456429;ILLUMINA;Paired;500;SRX5263083	Bovine	2018	NA	Livestock	Bovine	animal-cattle-steer	2018	NA	NA	NA	North America	United States	Arizona	NA	NA	NA	NA	NA	United States Department of Agriculture, Food Safety and Inspection Service	Escherichia coli	NA	NA	NA	NA	NA	NA	NA	PRJNA292667	SRP066916	NA	SAMN10774476	SRS4263912	23/1/19	18/1/19	ESC_KA9556AA	Assembled	127	216051	5338036	Escherichia coli / Shigella;92.05%	119	31433	4	ESC_VA7372AA_AS	83359
ESC_WA0222AA_AS	No	ESC_LA1140AA	M14W138421	SRR8505951;ILLUMINA;Paired;;SRX5309791	Human	2014	UPEC	Human	Human	Homo sapiens; urine	2014	NA	NA	NA	Europe	United Kingdom	NA	NA	NA	NA	52.943219	-1.184984	University of Birmingham	Escherichia coli	NA	NA	NA	NA	NA	NA	NA	PRJNA517788	SRP182888	NA	SAMN10845025	SRS4307235	30/1/19	30/1/19	ESC_LA1140AA	Assembled	50	286696	5318264	Escherichia coli / Shigella;93.82%	141	13291	4	ESC_WA0222AA_AS	84294
ESC_WA0219AA_AS	No	ESC_LA1143AA	F14W131166-2	SRR8505954;ILLUMINA;Paired;;SRX5309788	Human	2014	UPEC	Human	Human	Homo sapiens; urine	2014	NA	NA	NA	Europe	United Kingdom	NA	NA	NA	NA	52.943219	-1.184984	University of Birmingham	Escherichia coli	NA	NA	NA	NA	NA	NA	NA	PRJNA517788	SRP182888	NA	SAMN10845024	SRS4307232	30/1/19	30/1/19	ESC_LA1143AA	Assembled	56	189653	5291532	Escherichia coli / Shigella;91.82%	160	23900	4	ESC_WA0219AA_AS	84297
ESC_WA1915AA_AS	No	ESC_LA1549AA	M035X	SRR8535144;ILLUMINA;Paired;500;SRX5337633	Human	2017	Faecal	Human	Human	Homo sapiens; stool	2017	7	NA	NA	Asia	Sri Lanka	NA	NA	NA	NA	NA	NA	FDA Center for Food Safety and Applied Nutrition	Escherichia coli	NA	NA	NA	NA	NA	NA	NA	PRJNA293225	SRP103093	NA	SAMN10878257	SRS4330856	6/2/19	5/2/19	ESC_LA1549AA	Assembled	63	204008	5215620	Escherichia coli / Shigella;98.51%	115	22469	4	ESC_WA1915AA_AS	85186
ESC_WA6979AA_AS	No	ESC_LA3754AA	635	SRR7304367;ILLUMINA;Paired;;SRX4206769	Human	1998	Faecal	Human	Human	Homo sapiens; feces	1998	NA	NA	NA	North America	United States	NA	NA	NA	NA	NA	NA	George Washington University	Escherichia coli	NA	NA	NA	NA	NA	NA	NA	PRJNA475142	SRP150422	NA	SAMN09405725	SRS3413495	11/2/19	18/9/18	ESC_LA3754AA	Assembled	44	341263	5043213	Escherichia coli / Shigella;97.5%	90	13689	4	ESC_WA6979AA_AS	87248
ESC_WA6977AA_AS	No	ESC_LA3756AA	1072	SRR7304369;ILLUMINA;Paired;;SRX4206767	Human	1999	Faecal	Human	Human	Homo sapiens; feces	1999	NA	NA	NA	North America	United States	NA	NA	NA	NA	NA	NA	George Washington University	Escherichia coli	NA	NA	NA	NA	NA	NA	NA	PRJNA475142	SRP150422	NA	SAMN09405719	SRS3413493	11/2/19	18/9/18	ESC_LA3756AA	Assembled	84	310327	5082377	Escherichia coli / Shigella;100.0%	84	10485	4	ESC_WA6977AA_AS	89933
ESC_WA6976AA_AS	No	ESC_LA3757AA	233	SRR7304370;ILLUMINA;Paired;;SRX4206766	Human	1998	Faecal	Human	Human	Homo sapiens; feces	1998	NA	NA	NA	North America	United States	NA	NA	NA	NA	NA	NA	George Washington University	Escherichia coli	NA	NA	NA	NA	NA	NA	NA	PRJNA475142	SRP150422	NA	SAMN09405720	SRS3413492	11/2/19	18/9/18	ESC_LA3757AA	Assembled	107	236087	5085582	Escherichia coli / Shigella;98.15%	74	20948	4	ESC_WA6976AA_AS	89927
ESC_WA6975AA_AS	No	ESC_LA3758AA	2H18	SRR7304371;ILLUMINA;Paired;;SRX4206765	Human	1986	SEPEC	Human	Human	Homo sapiens; blood	1986	NA	NA	NA	North America	United States	NA	NA	NA	NA	NA	NA	George Washington University	Escherichia coli	NA	NA	NA	NA	NA	NA	NA	PRJNA475142	SRP150422	NA	SAMN09405717	SRS3413491	11/2/19	18/9/18	ESC_LA3758AA	Assembled	29	281583	5131129	Escherichia coli / Shigella;100.0%	62	16207	4	ESC_WA6975AA_AS	30927
ESC_YA6556AA_AS	No	ESC_LA3760AA	417	SRR7304373;ILLUMINA;Paired;;SRX4206763	Human	1998	Faecal	Human	Human	Homo sapiens; feces	1998	NA	NA	NA	North America	United States	NA	NA	NA	NA	NA	NA	George Washington University	Escherichia coli	NA	NA	NA	NA	NA	NA	NA	PRJNA475142	SRP150422	NA	SAMN09405723	SRS3413489	11/2/19	18/9/18	ESC_LA3760AA	Assembled	198	359922	5038659	Escherichia coli / Shigella;100.0%	67	9277	4	ESC_YA6556AA_AS	93346
ESC_WA6972AA_AS	No	ESC_LA3761AA	474	SRR7304374;ILLUMINA;Paired;;SRX4206762	Human	1998	Faecal	Human	Human	Homo sapiens; feces	1998	NA	NA	NA	North America	United States	NA	NA	NA	NA	NA	NA	George Washington University	Escherichia coli	NA	NA	NA	NA	NA	NA	NA	PRJNA475142	SRP150422	NA	SAMN09405724	SRS3413486	11/2/19	18/9/18	ESC_LA3761AA	Assembled	33	294085	5130318	Escherichia coli / Shigella;100.0%	109	21765	4	ESC_WA6972AA_AS	87246
ESC_WA6971AA_AS	No	ESC_LA3762AA	267	SRR7304375;ILLUMINA;Paired;;SRX4206761	Human	1998	Faecal	Human	Human	Homo sapiens; feces	1998	NA	NA	NA	North America	United States	NA	NA	NA	NA	NA	NA	George Washington University	Escherichia coli	NA	NA	NA	NA	NA	NA	NA	PRJNA475142	SRP150422	NA	SAMN09405721	SRS3413487	11/2/19	18/9/18	ESC_LA3762AA	Assembled	100	294421	5082913	Escherichia coli / Shigella;100.0%	118	11462	4	ESC_WA6971AA_AS	87252
ESC_WA6970AA_AS	No	ESC_LA3763AA	275	SRR7304376;ILLUMINA;Paired;;SRX4206760	Human	1998	Faecal	Human	Human	Homo sapiens; feces	1998	NA	NA	NA	North America	United States	NA	NA	NA	NA	NA	NA	George Washington University	Escherichia coli	NA	NA	NA	NA	NA	NA	NA	PRJNA475142	SRP150422	NA	SAMN09405722	SRS3413541	11/2/19	18/9/18	ESC_LA3763AA	Assembled	56	203912	5111887	Escherichia coli / Shigella;100.0%	78	9426	4	ESC_WA6970AA_AS	87250
ESC_WA6933AA_AS	No	ESC_LA3800AA	2H25	SRR7304413;ILLUMINA;Paired;;SRX4206723	Human	1987	SEPEC	Human	Human	Homo sapiens; blood	1987	NA	NA	NA	North America	United States	NA	NA	NA	NA	NA	NA	George Washington University	Escherichia coli	NA	NA	NA	NA	NA	NA	NA	PRJNA475142	SRP150422	NA	SAMN09405716	SRS3413448	11/2/19	18/9/18	ESC_LA3800AA	Assembled	81	268908	5135957	Escherichia coli / Shigella;98.46%	84	24578	4	ESC_WA6933AA_AS	30929
ESC_WA6932AA_AS	No	ESC_LA3801AA	PM6	SRR7304414;ILLUMINA;Paired;;SRX4206722	Human	1985	SEPEC	Human	Human	Homo sapiens; blood	1985	NA	NA	NA	North America	United States	NA	NA	NA	NA	NA	NA	George Washington University	Escherichia coli	NA	NA	NA	NA	NA	NA	NA	PRJNA475142	SRP150422	NA	SAMN09405715	SRS3413447	11/2/19	18/9/18	ESC_LA3801AA	Assembled	90	359926	5084994	Escherichia coli / Shigella;100.0%	69	10900	4	ESC_WA6932AA_AS	87171
ESC_WA6929AA_AS	No	ESC_LA3804AA	H3	SRR7304417;ILLUMINA;Paired;;SRX4206719	Human	1984	SEPEC	Human	Human	Homo sapiens; blood	1984	NA	NA	NA	North America	United States	NA	NA	NA	NA	NA	NA	George Washington University	Escherichia coli	NA	NA	NA	NA	NA	NA	NA	PRJNA475142	SRP150422	NA	SAMN09405708	SRS3413444	11/2/19	18/9/18	ESC_LA3804AA	Assembled	62	412079	5051624	Escherichia coli / Shigella;100.0%	74	11838	4	ESC_WA6929AA_AS	87174
ESC_WA6928AA_AS	No	ESC_LA3805AA	H16	SRR7304418;ILLUMINA;Paired;;SRX4206718	Human	1984	SEPEC	Human	Human	Homo sapiens; blood	1984	NA	NA	NA	North America	United States	NA	NA	NA	NA	NA	NA	George Washington University	Escherichia coli	NA	NA	NA	NA	NA	NA	NA	PRJNA475142	SRP150422	NA	SAMN09405707	SRS3413443	11/2/19	18/9/18	ESC_LA3805AA	Assembled	63	360147	5052066	Escherichia coli / Shigella;100.0%	74	12368	4	ESC_WA6928AA_AS	30941
ESC_WA6927AA_AS	No	ESC_LA3806AA	H25	SRR7304419;ILLUMINA;Paired;;SRX4206717	Human	1984	SEPEC	Human	Human	Homo sapiens; blood	1984	NA	NA	NA	North America	United States	NA	NA	NA	NA	NA	NA	George Washington University	Escherichia coli	NA	NA	NA	NA	NA	NA	NA	PRJNA475142	SRP150422	NA	SAMN09405710	SRS3413442	11/2/19	18/9/18	ESC_LA3806AA	Assembled	38	281728	5111179	Escherichia coli / Shigella;100.0%	59	8750	4	ESC_WA6927AA_AS	87175
ESC_WA6926AA_AS	No	ESC_LA3807AA	H15	SRR7304420;ILLUMINA;Paired;;SRX4206716	Human	1984	SEPEC	Human	Human	Homo sapiens; blood	1984	NA	NA	NA	North America	United States	NA	NA	NA	NA	NA	NA	George Washington University	Escherichia coli	NA	NA	NA	NA	NA	NA	NA	PRJNA475142	SRP150422	NA	SAMN09405709	SRS3413441	11/2/19	18/9/18	ESC_LA3807AA	Assembled	66	279797	5174352	Escherichia coli / Shigella;100.0%	82	11376	4	ESC_WA6926AA_AS	30949
ESC_WA6925AA_AS	No	ESC_LA3808AA	H38	SRR7304421;ILLUMINA;Paired;;SRX4206715	Human	1985	SEPEC	Human	Human	Homo sapiens; blood	1985	NA	NA	NA	North America	United States	NA	NA	NA	NA	NA	NA	George Washington University	Escherichia coli	NA	NA	NA	NA	NA	NA	NA	PRJNA475142	SRP150422	NA	SAMN09405712	SRS3413440	11/2/19	18/9/18	ESC_LA3808AA	Assembled	45	281762	5087921	Escherichia coli / Shigella;100.0%	79	15491	4	ESC_WA6925AA_AS	30866
ESC_WA6924AA_AS	No	ESC_LA3809AA	H35	SRR7304422;ILLUMINA;Paired;;SRX4206714	Human	1985	SEPEC	Human	Human	Homo sapiens; blood	1985	NA	NA	NA	North America	United States	NA	NA	NA	NA	NA	NA	George Washington University	Escherichia coli	NA	NA	NA	NA	NA	NA	NA	PRJNA475142	SRP150422	NA	SAMN09405711	SRS3413439	11/2/19	18/9/18	ESC_LA3809AA	Assembled	79	359974	5022977	Escherichia coli / Shigella;100.0%	72	9897	4	ESC_WA6924AA_AS	30867
ESC_WA6923AA_AS	No	ESC_LA3810AA	V23	SRR7304423;ILLUMINA;Paired;;SRX4206713	Human	1984	SEPEC	Human	Human	Homo sapiens; blood	1984	NA	NA	NA	North America	United States	NA	NA	NA	NA	NA	NA	George Washington University	Escherichia coli	NA	NA	NA	NA	NA	NA	NA	PRJNA475142	SRP150422	NA	SAMN09405714	SRS3413438	11/2/19	18/9/18	ESC_LA3810AA	Assembled	65	253445	5331459	Escherichia coli / Shigella;93.54%	68	11848	4	ESC_WA6923AA_AS	30904
ESC_WA6922AA_AS	No	ESC_LA3811AA	V15	SRR7304424;ILLUMINA;Paired;;SRX4206712	Human	1981	SEPEC	Human	Human	Homo sapiens; blood	1981	NA	NA	NA	North America	United States	NA	NA	NA	NA	NA	NA	George Washington University	Escherichia coli	NA	NA	NA	NA	NA	NA	NA	PRJNA475142	SRP150422	NA	SAMN09405713	SRS3413490	11/2/19	18/9/18	ESC_LA3811AA	Assembled	60	264028	5070415	Escherichia coli / Shigella;100.0%	79	11052	4	ESC_WA6922AA_AS	30905
ESC_WA6888AA_AS	No	ESC_LA3845AA	455	SRR7304458;ILLUMINA;Paired;;SRX4206678	Human	2000	Faecal	Human	Human	Homo sapiens; feces	2000	NA	NA	NA	North America	United States	NA	NA	NA	NA	NA	NA	George Washington University	Escherichia coli	NA	NA	NA	NA	NA	NA	NA	PRJNA475142	SRP150422	NA	SAMN09405737	SRS3413404	11/2/19	18/9/18	ESC_LA3845AA	Assembled	26	281817	5087172	Escherichia coli / Shigella;100.0%	71	23467	4	ESC_WA6888AA_AS	87097
ESC_WA6887AA_AS	No	ESC_LA3846AA	492	SRR7304459;ILLUMINA;Paired;;SRX4206677	Human	2000	Faecal	Human	Human	Homo sapiens; feces	2000	NA	NA	NA	North America	United States	NA	NA	NA	NA	NA	NA	George Washington University	Escherichia coli	NA	NA	NA	NA	NA	NA	NA	PRJNA475142	SRP150422	NA	SAMN09405738	SRS3413403	11/2/19	18/9/18	ESC_LA3846AA	Assembled	72	139297	5200245	Escherichia coli / Shigella;96.34%	146	21945	4	ESC_WA6887AA_AS	87098
ESC_WA6886AA_AS	No	ESC_LA3847AA	1279	SRR7304460;ILLUMINA;Paired;;SRX4206676	Human	1998	SEPEC	Human	Human	Homo sapiens; blood	1998	NA	NA	NA	North America	United States	NA	NA	NA	NA	NA	NA	George Washington University	Escherichia coli	NA	NA	NA	NA	NA	NA	NA	PRJNA475142	SRP150422	NA	SAMN09405739	SRS3413401	11/2/19	18/9/18	ESC_LA3847AA	Assembled	64	234887	5127120	Escherichia coli / Shigella;93.83%	127	33306	4	ESC_WA6886AA_AS	87099
ESC_WA6860AA_AS	No	ESC_LA3873AA	391	SRR7304486;ILLUMINA;Paired;;SRX4206650	Human	2000	Faecal	Human	Human	Homo sapiens; feces	2000	NA	NA	NA	North America	United States	NA	NA	NA	NA	NA	NA	George Washington University	Escherichia coli	NA	NA	NA	NA	NA	NA	NA	PRJNA475142	SRP150422	NA	SAMN09405736	SRS3413377	11/2/19	18/9/18	ESC_LA3873AA	Assembled	116	171591	5157057	Escherichia coli / Shigella;96.41%	119	10942	4	ESC_WA6860AA_AS	88027
ESC_WA6859AA_AS	No	ESC_LA3874AA	384	SRR7304487;ILLUMINA;Paired;;SRX4206649	Human	2000	Faecal	Human	Human	Homo sapiens; feces	2000	NA	NA	NA	North America	United States	NA	NA	NA	NA	NA	NA	George Washington University	Escherichia coli	NA	NA	NA	NA	NA	NA	NA	PRJNA475142	SRP150422	NA	SAMN09405735	SRS3413376	11/2/19	18/9/18	ESC_LA3874AA	Assembled	60	282097	5207992	Escherichia coli / Shigella;95.75%	93	26472	4	ESC_WA6859AA_AS	88000
ESC_WA6857AA_AS	No	ESC_LA3876AA	237	SRR7304489;ILLUMINA;Paired;;SRX4206647	Human	1999	UPEC	Human	Human	Homo sapiens; urine	1999	NA	NA	NA	North America	United States	NA	NA	NA	NA	NA	NA	George Washington University	Escherichia coli	NA	NA	NA	NA	NA	NA	NA	PRJNA475142	SRP150422	NA	SAMN09405730	SRS3413374	11/2/19	18/9/18	ESC_LA3876AA	Assembled	23	260624	5128088	Escherichia coli / Shigella;100.0%	82	19317	4	ESC_WA6857AA_AS	88004
ESC_WA6856AA_AS	No	ESC_LA3877AA	20	SRR7304490;ILLUMINA;Paired;;SRX4206646	Human	1998	UPEC	Human	Human	Homo sapiens; urine	1998	NA	NA	NA	North America	United States	NA	NA	NA	NA	NA	NA	George Washington University	Escherichia coli	NA	NA	NA	NA	NA	NA	NA	PRJNA475142	SRP150422	NA	SAMN09405729	SRS3413373	11/2/19	18/9/18	ESC_LA3877AA	Assembled	70	267667	5125738	Escherichia coli / Shigella;100.0%	83	11157	4	ESC_WA6856AA_AS	88008
ESC_WA6855AA_AS	No	ESC_LA3878AA	142	SRR7304491;ILLUMINA;Paired;;SRX4206645	Human	1998	UPEC	Human	Human	Homo sapiens; urine	1998	NA	NA	NA	North America	United States	NA	NA	NA	NA	NA	NA	George Washington University	Escherichia coli	NA	NA	NA	NA	NA	NA	NA	PRJNA475142	SRP150422	NA	SAMN09405728	SRS3413372	11/2/19	18/9/18	ESC_LA3878AA	Assembled	41	240500	5187057	Escherichia coli / Shigella;97.3%	113	29814	4	ESC_WA6855AA_AS	87115
ESC_WA6854AA_AS	No	ESC_LA3879AA	118	SRR7304492;ILLUMINA;Paired;;SRX4206644	Human	1998	UPEC	Human	Human	Homo sapiens; urine	1998	NA	NA	NA	North America	United States	NA	NA	NA	NA	NA	NA	George Washington University	Escherichia coli	NA	NA	NA	NA	NA	NA	NA	PRJNA475142	SRP150422	NA	SAMN09405727	SRS3413371	11/2/19	18/9/18	ESC_LA3879AA	Assembled	66	264358	5192311	Escherichia coli / Shigella;100.0%	109	20724	4	ESC_WA6854AA_AS	87116
ESC_WA6853AA_AS	No	ESC_LA3880AA	373	SRR7304493;ILLUMINA;Paired;;SRX4206643	Human	2000	Faecal	Human	Human	Homo sapiens; feces	2000	NA	NA	NA	North America	United States	NA	NA	NA	NA	NA	NA	George Washington University	Escherichia coli	NA	NA	NA	NA	NA	NA	NA	PRJNA475142	SRP150422	NA	SAMN09405734	SRS3413370	11/2/19	18/9/18	ESC_LA3880AA	Assembled	103	412082	5093552	Escherichia coli / Shigella;100.0%	76	10739	4	ESC_WA6853AA_AS	87019
ESC_WA6852AA_AS	No	ESC_LA3881AA	371	SRR7304494;ILLUMINA;Paired;;SRX4206642	Human	2000	Faecal	Human	Human	Homo sapiens; feces	2000	NA	NA	NA	North America	United States	NA	NA	NA	NA	NA	NA	George Washington University	Escherichia coli	NA	NA	NA	NA	NA	NA	NA	PRJNA475142	SRP150422	NA	SAMN09405733	SRS3413369	11/2/19	18/9/18	ESC_LA3881AA	Assembled	77	293949	5092648	Escherichia coli / Shigella;100.0%	87	11108	4	ESC_WA6852AA_AS	87020
ESC_WA6851AA_AS	No	ESC_LA3882AA	342	SRR7304495;ILLUMINA;Paired;;SRX4206641	Human	1999	Faecal	Human	Human	Homo sapiens; feces	1999	NA	NA	NA	North America	United States	NA	NA	NA	NA	NA	NA	George Washington University	Escherichia coli	NA	NA	NA	NA	NA	NA	NA	PRJNA475142	SRP150422	NA	SAMN09405732	SRS3413367	11/2/19	18/9/18	ESC_LA3882AA	Assembled	111	203931	5097139	Escherichia coli / Shigella;100.0%	94	21203	4	ESC_WA6851AA_AS	87117
ESC_WA6850AA_AS	No	ESC_LA3883AA	305	SRR7304496;ILLUMINA;Paired;;SRX4206640	Human	1999	Faecal	Human	Human	Homo sapiens; feces	1999	NA	NA	NA	North America	United States	NA	NA	NA	NA	NA	NA	George Washington University	Escherichia coli	NA	NA	NA	NA	NA	NA	NA	PRJNA475142	SRP150422	NA	SAMN09405731	SRS3413366	11/2/19	18/9/18	ESC_LA3883AA	Assembled	73	281201	5148626	Escherichia coli / Shigella;100.0%	93	9723	4	ESC_WA6850AA_AS	87118
ESC_WA2673AA_AS	No	ESC_LA8556AA	E37	SRR4953928;ILLUMINA;Paired;;SRX2328846	Poultry	2015	APEC	Poultry	Avian	Broiler; Liver	2015	10	NA	NA	Europe	Denmark	NA	NA	NA	NA	NA	NA	Technical University of Denmark, National Veterinary Institute	Escherichia coli	NA	NA	NA	NA	NA	NA	NA	PRJNA352460	SRP092633	NA	SAMN05981742	SRS1784586	11/2/19	10/11/16	ESC_LA8556AA	Assembled	102	232594	5120814	Escherichia coli / Shigella;97.08%	153	28442	4	ESC_WA2673AA_AS	84933
ESC_WA2664AA_AS	No	ESC_LA8565AA	E43	SRR4953919;ILLUMINA;Paired;;SRX2328837	Poultry	2015	ExPEC	Companion Animal	NA	Parent; Bone marrow	2015	5	NA	NA	Europe	Finland	NA	NA	NA	NA	NA	NA	Technical University of Denmark, National Veterinary Institute	Escherichia coli	NA	NA	NA	NA	NA	NA	NA	PRJNA352460	SRP092633	NA	SAMN05981748	SRS1784577	11/2/19	10/11/16	ESC_LA8565AA	Assembled	75	213321	5166742	Escherichia coli / Shigella;97.06%	100	19468	4	ESC_WA2664AA_AS	84914
ESC_WA2657AA_AS	No	ESC_LA8572AA	E28	SRR4953912;ILLUMINA;Paired;;SRX2328830	NA	2015	ExPEC	Livestock	NA	Parent; Spleen	2015	9	NA	NA	Europe	Norway	NA	NA	NA	NA	NA	NA	Technical University of Denmark, National Veterinary Institute	Escherichia coli	NA	NA	NA	NA	NA	NA	NA	PRJNA352460	SRP092633	NA	SAMN05981733	SRS1784570	11/2/19	10/11/16	ESC_LA8572AA	Assembled	55	323009	5134600	Escherichia coli / Shigella;87.5%	95	12803	4	ESC_WA2657AA_AS	84858
ESC_WA2654AA_AS	No	ESC_LA8575AA	E41	SRR4953909;ILLUMINA;Paired;;SRX2328827	Poultry	2015	ExPEC	Companion Animal	NA	Parent; Bone marrow	2015	6	NA	NA	Europe	Finland	NA	NA	NA	NA	NA	NA	Technical University of Denmark, National Veterinary Institute	Escherichia coli	NA	NA	NA	NA	NA	NA	NA	PRJNA352460	SRP092633	NA	SAMN05981746	SRS1784567	11/2/19	10/11/16	ESC_LA8575AA	Assembled	91	268691	5155566	Escherichia coli / Shigella;98.49%	90	19306	4	ESC_WA2654AA_AS	84894
ESC_WA2637AA_AS	No	ESC_LA8592AA	E42	SRR4953892;ILLUMINA;Paired;;SRX2328810	Poultry	2015	ExPEC	Companion Animal	NA	Parent; Bone marrow	2015	4	NA	NA	Europe	Finland	NA	NA	NA	NA	NA	NA	Technical University of Denmark, National Veterinary Institute	Escherichia coli	NA	NA	NA	NA	NA	NA	NA	PRJNA352460	SRP092633	NA	SAMN05981747	SRS1784550	11/2/19	10/11/16	ESC_LA8592AA	Assembled	47	95282	5152307	Escherichia coli / Shigella;99.13%	162	34703	4	ESC_WA2637AA_AS	84869
ESC_WA9611AA_AS	No	ESC_LA9457AA	PSU-1025	SRR8590839;ILLUMINA;Paired;500;SRX5391092	Poultry	1982	RMAE	Poultry	Avian	Chicken, (Avian)	1982	NA	NA	NA	North America	United States	Delaware	NA	NA	NA	NA	NA	FDA Center for Food Safety and Applied Nutrition	Escherichia coli	NA	NA	NA	NA	NA	NA	NA	PRJNA357722	SRP101500	NA	SAMN09060714	SRS4379031	19/2/19	19/2/19	ESC_LA9457AA	Assembled	57	179443	5266981	Escherichia coli / Shigella;99.03%	145	17578	4	ESC_WA9611AA_AS	89447
ESC_WA9986AA_AS	No	ESC_LA9608AA	IHE3034F	SRR8476845;ILLUMINA;Paired;;SRX5282364	Human	1976	ExPEC	Human	Human	Homo sapiens; meningitis	1976	NA	NA	NA	Europe	Finland	NA	NA	NA	NA	NA	NA	MIMS	Escherichia coli	NA	NA	NA	NA	NA	NA	NA	PRJNA516626	SRP181575	NA	SAMN10792171	SRS4282109	24/2/19	20/2/19	ESC_LA9608AA	Assembled	51	199926	5139685	Escherichia coli / Shigella;100.0%	90	17202	4	ESC_WA9986AA_AS	89611
ESC_XA0482AA_AS	No	ESC_LA9784AA	PSU-0419	SRR8643897;ILLUMINA;Paired;500;SRX5442141	Other	2002	Other	Environment	NA	Food, Lettuce - Romaine	2002	NA	NA	NA	North America	United States	California	NA	NA	NA	NA	NA	FDA Center for Food Safety and Applied Nutrition	Escherichia coli	NA	NA	NA	NA	NA	NA	NA	PRJNA357722	SRP101500	NA	SAMN08367987	SRS4419307	27/2/19	27/2/19	ESC_LA9784AA	Assembled	61	282332	5184615	Escherichia coli / Shigella;100.0%	61	16696	4	ESC_XA0482AA_AS	89917
ESC_XA1408AA_AS	No	ESC_MA0133AA	171	SRR8533847;ILLUMINA;Paired;;SRX5336446	Human	2012	SEPEC	Human	Human	Homo sapiens; bloodstream isolates	2012	NA	NA	NA	North America	Canada	NA	NA	NA	NA	NA	NA	Public Health Ontario	Escherichia coli	NA	NA	NA	NA	NA	NA	NA	PRJNA521038	SRP183760	NA	SAMN10875459	SRS4329722	3/3/19	28/2/19	ESC_MA0133AA	Assembled	160	342435	4974608	Escherichia coli / Shigella;100.0%	87	25531	4	ESC_XA1408AA_AS	90533
ESC_XA1403AA_AS	No	ESC_MA0138AA	178	SRR8533852;ILLUMINA;Paired;;SRX5336441	Human	2012	SEPEC	Human	Human	Homo sapiens; bloodstream isolates	2012	NA	NA	NA	North America	Canada	NA	NA	NA	NA	NA	NA	Public Health Ontario	Escherichia coli	NA	NA	NA	NA	NA	NA	NA	PRJNA521038	SRP183760	NA	SAMN10875466	SRS4329717	3/3/19	28/2/19	ESC_MA0138AA	Assembled	131	173879	5135171	Escherichia coli / Shigella;100.0%	154	40845	4	ESC_XA1403AA_AS	90540
ESC_XA1397AA_AS	No	ESC_MA0144AA	107	SRR8533858;ILLUMINA;Paired;;SRX5336435	Human	2012	SEPEC	Human	Human	Homo sapiens; bloodstream isolates	2012	NA	NA	NA	North America	Canada	NA	NA	NA	NA	NA	NA	Public Health Ontario	Escherichia coli	NA	NA	NA	NA	NA	NA	NA	PRJNA521038	SRP183760	NA	SAMN10875395	SRS4329711	3/3/19	28/2/19	ESC_MA0144AA	Assembled	101	174845	5058827	Escherichia coli / Shigella;98.68%	123	40335	4	ESC_XA1397AA_AS	90513
ESC_XA1393AA_AS	No	ESC_MA0148AA	103	SRR8533862;ILLUMINA;Paired;;SRX5336431	Human	2012	SEPEC	Human	Human	Homo sapiens; bloodstream isolates	2012	NA	NA	NA	North America	Canada	NA	NA	NA	NA	NA	NA	Public Health Ontario	Escherichia coli	NA	NA	NA	NA	NA	NA	NA	PRJNA521038	SRP183760	NA	SAMN10875391	SRS4329708	3/3/19	28/2/19	ESC_MA0148AA	Assembled	173	194013	5284763	Escherichia coli / Shigella;95.54%	104	18927	4	ESC_XA1393AA_AS	90532
ESC_XA1384AA_AS	No	ESC_MA0157AA	24	SRR8533871;ILLUMINA;Paired;;SRX5336422	Human	2010	SEPEC	Human	Human	Homo sapiens; bloodstream isolates	2010	NA	NA	NA	North America	Canada	NA	NA	NA	NA	NA	NA	Public Health Ontario	Escherichia coli	NA	NA	NA	NA	NA	NA	NA	PRJNA521038	SRP183760	NA	SAMN10875312	SRS4329698	3/3/19	28/2/19	ESC_MA0157AA	Assembled	121	240838	5177561	Escherichia coli / Shigella;97.65%	114	19492	4	ESC_XA1384AA_AS	90531
ESC_XA1381AA_AS	No	ESC_MA0160AA	27	SRR8533874;ILLUMINA;Paired;;SRX5336419	Human	2010	SEPEC	Human	Human	Homo sapiens; bloodstream isolates	2010	NA	NA	NA	North America	Canada	NA	NA	NA	NA	NA	NA	Public Health Ontario	Escherichia coli	NA	NA	NA	NA	NA	NA	NA	PRJNA521038	SRP183760	NA	SAMN10875315	SRS4329694	3/3/19	28/2/19	ESC_MA0160AA	Assembled	111	194013	5286967	Escherichia coli / Shigella;98.25%	93	27318	4	ESC_XA1381AA_AS	90527
ESC_XA1375AA_AS	No	ESC_MA0166AA	352	SRR8533880;ILLUMINA;Paired;;SRX5336413	Human	2014	SEPEC	Human	Human	Homo sapiens; bloodstream isolates	2014	NA	NA	NA	North America	Canada	NA	NA	NA	NA	NA	NA	Public Health Ontario	Escherichia coli	NA	NA	NA	NA	NA	NA	NA	PRJNA521038	SRP183760	NA	SAMN10875639	SRS4329689	3/3/19	28/2/19	ESC_MA0166AA	Assembled	134	282234	5163965	Escherichia coli / Shigella;100.0%	85	23454	4	ESC_XA1375AA_AS	90496
ESC_XA1360AA_AS	No	ESC_MA0181AA	219	SRR8533895;ILLUMINA;Paired;;SRX5336398	Human	2013	SEPEC	Human	Human	Homo sapiens; bloodstream isolates	2013	NA	NA	NA	North America	Canada	NA	NA	NA	NA	NA	NA	Public Health Ontario	Escherichia coli	NA	NA	NA	NA	NA	NA	NA	PRJNA521038	SRP183760	NA	SAMN10875507	SRS4329674	3/3/19	28/2/19	ESC_MA0181AA	Assembled	150	173451	5158152	Escherichia coli / Shigella;100.0%	161	20507	4	ESC_XA1360AA_AS	90476
ESC_XA1359AA_AS	No	ESC_MA0182AA	220	SRR8533896;ILLUMINA;Paired;;SRX5336397	Human	2013	SEPEC	Human	Human	Homo sapiens; bloodstream isolates	2013	NA	NA	NA	North America	Canada	NA	NA	NA	NA	NA	NA	Public Health Ontario	Escherichia coli	NA	NA	NA	NA	NA	NA	NA	PRJNA521038	SRP183760	NA	SAMN10875508	SRS4329673	3/3/19	28/2/19	ESC_MA0182AA	Assembled	161	268772	4991184	Escherichia coli / Shigella;100.0%	159	38542	4	ESC_XA1359AA_AS	90471
ESC_XA1350AA_AS	No	ESC_MA0191AA	326	SRR8533905;ILLUMINA;Paired;;SRX5336388	Human	2014	SEPEC	Human	Human	Homo sapiens; bloodstream isolates	2014	NA	NA	NA	North America	Canada	NA	NA	NA	NA	NA	NA	Public Health Ontario	Escherichia coli	NA	NA	NA	NA	NA	NA	NA	PRJNA521038	SRP183760	NA	SAMN10875613	SRS4329664	3/3/19	28/2/19	ESC_MA0191AA	Assembled	111	408317	5238957	Escherichia coli / Shigella;100.0%	88	30752	4	ESC_XA1350AA_AS	90475
ESC_XA1348AA_AS	No	ESC_MA0193AA	328	SRR8533907;ILLUMINA;Paired;;SRX5336386	Human	2014	SEPEC	Human	Human	Homo sapiens; bloodstream isolates	2014	NA	NA	NA	North America	Canada	NA	NA	NA	NA	NA	NA	Public Health Ontario	Escherichia coli	NA	NA	NA	NA	NA	NA	NA	PRJNA521038	SRP183760	NA	SAMN10875615	SRS4329662	3/3/19	28/2/19	ESC_MA0193AA	Assembled	83	174110	5175264	Escherichia coli / Shigella;98.69%	127	23067	4	ESC_XA1348AA_AS	90478
ESC_XA4718AA_AS	No	ESC_MA0211AA	148	SRR8533512;ILLUMINA;Paired;;SRX5336368	Human	2012	SEPEC	Human	Human	Homo sapiens; bloodstream isolates	2012	NA	NA	NA	North America	Canada	NA	NA	NA	NA	NA	NA	Public Health Ontario	Escherichia coli	NA	NA	NA	NA	NA	NA	NA	PRJNA521038	SRP183760	NA	SAMN10875436	SRS4329645	3/3/19	28/2/19	ESC_MA0211AA	Assembled	178	177017	5152413	Escherichia coli / Shigella;98.86%	135	38026	4	ESC_XA4718AA_AS	90804
ESC_XA1321AA_AS	No	ESC_MA0220AA	63	SRR8533521;ILLUMINA;Paired;;SRX5336359	Human	2010	SEPEC	Human	Human	Homo sapiens; bloodstream isolates	2010	NA	NA	NA	North America	Canada	NA	NA	NA	NA	NA	NA	Public Health Ontario	Escherichia coli	NA	NA	NA	NA	NA	NA	NA	PRJNA521038	SRP183760	NA	SAMN10875351	SRS4329635	3/3/19	28/2/19	ESC_MA0220AA	Assembled	107	197765	5100015	Escherichia coli / Shigella;100.0%	91	28216	4	ESC_XA1321AA_AS	90448
ESC_XA1313AA_AS	No	ESC_MA0228AA	393	SRR8533529;ILLUMINA;Paired;;SRX5336351	Human	2014	SEPEC	Human	Human	Homo sapiens; bloodstream isolates	2014	NA	NA	NA	North America	Canada	NA	NA	NA	NA	NA	NA	Public Health Ontario	Escherichia coli	NA	NA	NA	NA	NA	NA	NA	PRJNA521038	SRP183760	NA	SAMN10875680	SRS4329627	3/3/19	28/2/19	ESC_MA0228AA	Assembled	57	282675	5197412	Escherichia coli / Shigella;100.0%	127	14824	4	ESC_XA1313AA_AS	90420
ESC_XA1311AA_AS	No	ESC_MA0230AA	395	SRR8533531;ILLUMINA;Paired;;SRX5336349	Human	2015	SEPEC	Human	Human	Homo sapiens; bloodstream isolates	2015	NA	NA	NA	North America	Canada	NA	NA	NA	NA	NA	NA	Public Health Ontario	Escherichia coli	NA	NA	NA	NA	NA	NA	NA	PRJNA521038	SRP183760	NA	SAMN10875682	SRS4329625	3/3/19	28/2/19	ESC_MA0230AA	Assembled	80	204008	5195811	Escherichia coli / Shigella;100.0%	113	29439	4	ESC_XA1311AA_AS	90421
ESC_XA1294AA_AS	No	ESC_MA0247AA	245	SRR8533548;ILLUMINA;Paired;;SRX5336332	Human	2013	SEPEC	Human	Human	Homo sapiens; bloodstream isolates	2013	NA	NA	NA	North America	Canada	NA	NA	NA	NA	NA	NA	Public Health Ontario	Escherichia coli	NA	NA	NA	NA	NA	NA	NA	PRJNA521038	SRP183760	NA	SAMN10875533	SRS4329608	3/3/19	28/2/19	ESC_MA0247AA	Assembled	97	356494	5069652	Escherichia coli / Shigella;100.0%	61	7587	4	ESC_XA1294AA_AS	90434
ESC_XA1293AA_AS	No	ESC_MA0248AA	300	SRR8533549;ILLUMINA;Paired;;SRX5336331	Human	2014	SEPEC	Human	Human	Homo sapiens; bloodstream isolates	2014	NA	NA	NA	North America	Canada	NA	NA	NA	NA	NA	NA	Public Health Ontario	Escherichia coli	NA	NA	NA	NA	NA	NA	NA	PRJNA521038	SRP183760	NA	SAMN10875587	SRS4329607	3/3/19	28/2/19	ESC_MA0248AA	Assembled	160	172009	5043898	Escherichia coli / Shigella;100.0%	79	24996	4	ESC_XA1293AA_AS	90405
ESC_XA1274AA_AS	No	ESC_MA0267AA	119	SRR8533568;ILLUMINA;Paired;;SRX5336312	Human	2012	SEPEC	Human	Human	Homo sapiens; bloodstream isolates	2012	NA	NA	NA	North America	Canada	NA	NA	NA	NA	NA	NA	Public Health Ontario	Escherichia coli	NA	NA	NA	NA	NA	NA	NA	PRJNA521038	SRP183760	NA	SAMN10875407	SRS4329588	3/3/19	28/2/19	ESC_MA0267AA	Assembled	207	281926	5119563	Escherichia coli / Shigella;100.0%	69	21760	4	ESC_XA1274AA_AS	90411
ESC_XA1273AA_AS	No	ESC_MA0268AA	16	SRR8533569;ILLUMINA;Paired;;SRX5336311	Human	2010	SEPEC	Human	Human	Homo sapiens; bloodstream isolates	2010	NA	NA	NA	North America	Canada	NA	NA	NA	NA	NA	NA	Public Health Ontario	Escherichia coli	NA	NA	NA	NA	NA	NA	NA	PRJNA521038	SRP183760	NA	SAMN10875304	SRS4329587	3/3/19	28/2/19	ESC_MA0268AA	Assembled	110	199874	5184827	Escherichia coli / Shigella;100.0%	127	31350	4	ESC_XA1273AA_AS	90445
ESC_XA1253AA_AS	No	ESC_MA0288AA	341	SRR8533589;ILLUMINA;Paired;;SRX5336291	Human	2014	SEPEC	Human	Human	Homo sapiens; bloodstream isolates	2014	NA	NA	NA	North America	Canada	NA	NA	NA	NA	NA	NA	Public Health Ontario	Escherichia coli	NA	NA	NA	NA	NA	NA	NA	PRJNA521038	SRP183760	NA	SAMN10875628	SRS4329567	3/3/19	28/2/19	ESC_MA0288AA	Assembled	105	346264	5077045	Escherichia coli / Shigella;100.0%	64	8036	4	ESC_XA1253AA_AS	90428
ESC_XA1246AA_AS	No	ESC_MA0295AA	338	SRR8533596;ILLUMINA;Paired;;SRX5336284	Human	2014	SEPEC	Human	Human	Homo sapiens; bloodstream isolates	2014	NA	NA	NA	North America	Canada	NA	NA	NA	NA	NA	NA	Public Health Ontario	Escherichia coli	NA	NA	NA	NA	NA	NA	NA	PRJNA521038	SRP183760	NA	SAMN10875625	SRS4329560	3/3/19	28/2/19	ESC_MA0295AA	Assembled	86	412095	5030141	Escherichia coli / Shigella;100.0%	59	8451	4	ESC_XA1246AA_AS	90417
ESC_XA1243AA_AS	No	ESC_MA0298AA	364	SRR8533599;ILLUMINA;Paired;;SRX5336281	Human	2014	SEPEC	Human	Human	Homo sapiens; bloodstream isolates	2014	NA	NA	NA	North America	Canada	NA	NA	NA	NA	NA	NA	Public Health Ontario	Escherichia coli	NA	NA	NA	NA	NA	NA	NA	PRJNA521038	SRP183760	NA	SAMN10875651	SRS4329558	3/3/19	28/2/19	ESC_MA0298AA	Assembled	116	356498	5089804	Escherichia coli / Shigella;93.93%	69	20380	4	ESC_XA1243AA_AS	90391
ESC_XA1239AA_AS	No	ESC_MA0302AA	158	SRR8533603;ILLUMINA;Paired;;SRX5336277	Human	2012	SEPEC	Human	Human	Homo sapiens; bloodstream isolates	2012	NA	NA	NA	North America	Canada	NA	NA	NA	NA	NA	NA	Public Health Ontario	Escherichia coli	NA	NA	NA	NA	NA	NA	NA	PRJNA521038	SRP183760	NA	SAMN10875446	SRS4329554	3/3/19	28/2/19	ESC_MA0302AA	Assembled	272	216667	5095669	Escherichia coli / Shigella;97.37%	76	35130	4	ESC_XA1239AA_AS	90465
ESC_XA1224AA_AS	No	ESC_MA0317AA	159	SRR8533618;ILLUMINA;Paired;;SRX5336262	Human	2012	SEPEC	Human	Human	Homo sapiens; bloodstream isolates	2012	NA	NA	NA	North America	Canada	NA	NA	NA	NA	NA	NA	Public Health Ontario	Escherichia coli	NA	NA	NA	NA	NA	NA	NA	PRJNA521038	SRP183760	NA	SAMN10875447	SRS4329538	3/3/19	28/2/19	ESC_MA0317AA	Assembled	244	285643	5099852	Escherichia coli / Shigella;97.23%	74	31401	4	ESC_XA1224AA_AS	90373
ESC_XA1223AA_AS	No	ESC_MA0318AA	60	SRR8533619;ILLUMINA;Paired;;SRX5336261	Human	2010	SEPEC	Human	Human	Homo sapiens; bloodstream isolates	2010	NA	NA	NA	North America	Canada	NA	NA	NA	NA	NA	NA	Public Health Ontario	Escherichia coli	NA	NA	NA	NA	NA	NA	NA	PRJNA521038	SRP183760	NA	SAMN10875348	SRS4329537	3/3/19	28/2/19	ESC_MA0318AA	Assembled	99	171830	5168938	Escherichia coli / Shigella;97.62%	87	17538	4	ESC_XA1223AA_AS	90363
ESC_XA1222AA_AS	No	ESC_MA0319AA	59	SRR8533620;ILLUMINA;Paired;;SRX5336260	Human	2010	SEPEC	Human	Human	Homo sapiens; bloodstream isolates	2010	NA	NA	NA	North America	Canada	NA	NA	NA	NA	NA	NA	Public Health Ontario	Escherichia coli	NA	NA	NA	NA	NA	NA	NA	PRJNA521038	SRP183760	NA	SAMN10875347	SRS4329536	3/3/19	28/2/19	ESC_MA0319AA	Assembled	93	268745	5161017	Escherichia coli / Shigella;100.0%	121	30222	4	ESC_XA1222AA_AS	90370
ESC_XA1205AA_AS	No	ESC_MA0336AA	377	SRR8533637;ILLUMINA;Paired;;SRX5336243	Human	2014	SEPEC	Human	Human	Homo sapiens; bloodstream isolates	2014	NA	NA	NA	North America	Canada	NA	NA	NA	NA	NA	NA	Public Health Ontario	Escherichia coli	NA	NA	NA	NA	NA	NA	NA	PRJNA521038	SRP183760	NA	SAMN10875664	SRS4329519	3/3/19	28/2/19	ESC_MA0336AA	Assembled	117	282685	5124818	Escherichia coli / Shigella;100.0%	78	12249	4	ESC_XA1205AA_AS	90358
ESC_XA1186AA_AS	No	ESC_MA0355AA	96	SRR8533656;ILLUMINA;Paired;;SRX5336224	Human	2012	SEPEC	Human	Human	Homo sapiens; bloodstream isolates	2012	NA	NA	NA	North America	Canada	NA	NA	NA	NA	NA	NA	Public Health Ontario	Escherichia coli	NA	NA	NA	NA	NA	NA	NA	PRJNA521038	SRP183760	NA	SAMN10875384	SRS4329500	3/3/19	28/2/19	ESC_MA0355AA	Assembled	187	268775	5123995	Escherichia coli / Shigella;100.0%	73	11006	4	ESC_XA1186AA_AS	90326
ESC_XA1162AA_AS	No	ESC_MA0379AA	291	SRR8533680;ILLUMINA;Paired;;SRX5336200	Human	2014	SEPEC	Human	Human	Homo sapiens; bloodstream isolates	2014	NA	NA	NA	North America	Canada	NA	NA	NA	NA	NA	NA	Public Health Ontario	Escherichia coli	NA	NA	NA	NA	NA	NA	NA	PRJNA521038	SRP183760	NA	SAMN10875578	SRS4329476	3/3/19	28/2/19	ESC_MA0379AA	Assembled	82	282304	5107093	Escherichia coli / Shigella;100.0%	94	13332	4	ESC_XA1162AA_AS	90317
ESC_XA1159AA_AS	No	ESC_MA0382AA	122	SRR8533683;ILLUMINA;Paired;;SRX5336197	Human	2012	SEPEC	Human	Human	Homo sapiens; bloodstream isolates	2012	NA	NA	NA	North America	Canada	NA	NA	NA	NA	NA	NA	Public Health Ontario	Escherichia coli	NA	NA	NA	NA	NA	NA	NA	PRJNA521038	SRP183760	NA	SAMN10875410	SRS4329474	3/3/19	28/2/19	ESC_MA0382AA	Assembled	106	135913	4982141	Escherichia coli / Shigella;97.69%	129	38560	4	ESC_XA1159AA_AS	90313
ESC_XA1150AA_AS	No	ESC_MA0391AA	237	SRR8533692;ILLUMINA;Paired;;SRX5336188	Human	2013	SEPEC	Human	Human	Homo sapiens; bloodstream isolates	2013	NA	NA	NA	North America	Canada	NA	NA	NA	NA	NA	NA	Public Health Ontario	Escherichia coli	NA	NA	NA	NA	NA	NA	NA	PRJNA521038	SRP183760	NA	SAMN10875525	SRS4329464	3/3/19	28/2/19	ESC_MA0391AA	Assembled	92	360306	5036147	Escherichia coli / Shigella;100.0%	62	10700	4	ESC_XA1150AA_AS	90314
ESC_XA1146AA_AS	No	ESC_MA0395AA	409	SRR8533696;ILLUMINA;Paired;;SRX5336184	Human	2015	SEPEC	Human	Human	Homo sapiens; bloodstream isolates	2015	NA	NA	NA	North America	Canada	NA	NA	NA	NA	NA	NA	Public Health Ontario	Escherichia coli	NA	NA	NA	NA	NA	NA	NA	PRJNA521038	SRP183760	NA	SAMN10875696	SRS4329460	3/3/19	28/2/19	ESC_MA0395AA	Assembled	113	282204	5154866	Escherichia coli / Shigella;100.0%	90	14207	4	ESC_XA1146AA_AS	90282
ESC_XA1141AA_AS	No	ESC_MA0400AA	307	SRR8533701;ILLUMINA;Paired;;SRX5336179	Human	2014	SEPEC	Human	Human	Homo sapiens; bloodstream isolates	2014	NA	NA	NA	North America	Canada	NA	NA	NA	NA	NA	NA	Public Health Ontario	Escherichia coli	NA	NA	NA	NA	NA	NA	NA	PRJNA521038	SRP183760	NA	SAMN10875594	SRS4329456	3/3/19	28/2/19	ESC_MA0400AA	Assembled	37	140088	5222439	Escherichia coli / Shigella;97.37%	102	45798	4	ESC_XA1141AA_AS	90250
ESC_XA1135AA_AS	No	ESC_MA0406AA	311	SRR8533707;ILLUMINA;Paired;;SRX5336173	Human	2014	SEPEC	Human	Human	Homo sapiens; bloodstream isolates	2014	NA	NA	NA	North America	Canada	NA	NA	NA	NA	NA	NA	Public Health Ontario	Escherichia coli	NA	NA	NA	NA	NA	NA	NA	PRJNA521038	SRP183760	NA	SAMN10875598	SRS4329450	3/3/19	28/2/19	ESC_MA0406AA	Assembled	207	204033	4994066	Escherichia coli / Shigella;100.0%	116	27434	4	ESC_XA1135AA_AS	90257
ESC_XA1127AA_AS	No	ESC_MA0414AA	166	SRR8533715;ILLUMINA;Paired;;SRX5336165	Human	2012	SEPEC	Human	Human	Homo sapiens; bloodstream isolates	2012	NA	NA	NA	North America	Canada	NA	NA	NA	NA	NA	NA	Public Health Ontario	Escherichia coli	NA	NA	NA	NA	NA	NA	NA	PRJNA521038	SRP183760	NA	SAMN10875454	SRS4329442	3/3/19	28/2/19	ESC_MA0414AA	Assembled	194	219518	5097527	Escherichia coli / Shigella;100.0%	87	24917	4	ESC_XA1127AA_AS	90266
ESC_XA1126AA_AS	No	ESC_MA0415AA	169	SRR8533716;ILLUMINA;Paired;;SRX5336164	Human	2012	SEPEC	Human	Human	Homo sapiens; bloodstream isolates	2012	NA	NA	NA	North America	Canada	NA	NA	NA	NA	NA	NA	Public Health Ontario	Escherichia coli	NA	NA	NA	NA	NA	NA	NA	PRJNA521038	SRP183760	NA	SAMN10875457	SRS4329441	3/3/19	28/2/19	ESC_MA0415AA	Assembled	131	264476	4996158	Escherichia coli / Shigella;100.0%	99	39530	4	ESC_XA1126AA_AS	90260
ESC_XA1115AA_AS	No	ESC_MA0426AA	45	SRR8533727;ILLUMINA;Paired;;SRX5336153	Human	2010	SEPEC	Human	Human	Homo sapiens; bloodstream isolates	2010	NA	NA	NA	North America	Canada	NA	NA	NA	NA	NA	NA	Public Health Ontario	Escherichia coli	NA	NA	NA	NA	NA	NA	NA	PRJNA521038	SRP183760	NA	SAMN10875333	SRS4329430	3/3/19	28/2/19	ESC_MA0426AA	Assembled	102	161070	5077773	Escherichia coli / Shigella;100.0%	112	36127	4	ESC_XA1115AA_AS	90228
ESC_XA1114AA_AS	No	ESC_MA0427AA	46	SRR8533728;ILLUMINA;Paired;;SRX5336152	Human	2010	SEPEC	Human	Human	Homo sapiens; bloodstream isolates	2010	NA	NA	NA	North America	Canada	NA	NA	NA	NA	NA	NA	Public Health Ontario	Escherichia coli	NA	NA	NA	NA	NA	NA	NA	PRJNA521038	SRP183760	NA	SAMN10875334	SRS4329429	3/3/19	28/2/19	ESC_MA0427AA	Assembled	134	238362	5026671	Escherichia coli / Shigella;95.32%	95	29974	4	ESC_XA1114AA_AS	90227
ESC_XA1108AA_AS	No	ESC_MA0433AA	38	SRR8533734;ILLUMINA;Paired;;SRX5336146	Human	2010	SEPEC	Human	Human	Homo sapiens; bloodstream isolates	2010	NA	NA	NA	North America	Canada	NA	NA	NA	NA	NA	NA	Public Health Ontario	Escherichia coli	NA	NA	NA	NA	NA	NA	NA	PRJNA521038	SRP183760	NA	SAMN10875326	SRS4329423	3/3/19	28/2/19	ESC_MA0433AA	Assembled	73	343454	5085075	Escherichia coli / Shigella;100.0%	68	10357	4	ESC_XA1108AA_AS	90216
ESC_XA1089AA_AS	No	ESC_MA0452AA	265	SRR8533753;ILLUMINA;Paired;;SRX5336127	Human	2013	SEPEC	Human	Human	Homo sapiens; bloodstream isolates	2013	NA	NA	NA	North America	Canada	NA	NA	NA	NA	NA	NA	Public Health Ontario	Escherichia coli	NA	NA	NA	NA	NA	NA	NA	PRJNA521038	SRP183760	NA	SAMN10875553	SRS4329404	3/3/19	28/2/19	ESC_MA0452AA	Assembled	128	287019	5022630	Escherichia coli / Shigella;100.0%	89	10467	4	ESC_XA1089AA_AS	90186
ESC_XA1079AA_AS	No	ESC_MA0462AA	188	SRR8533763;ILLUMINA;Paired;;SRX5336117	Human	2013	SEPEC	Human	Human	Homo sapiens; bloodstream isolates	2013	NA	NA	NA	North America	Canada	NA	NA	NA	NA	NA	NA	Public Health Ontario	Escherichia coli	NA	NA	NA	NA	NA	NA	NA	PRJNA521038	SRP183760	NA	SAMN10875476	SRS4329394	3/3/19	28/2/19	ESC_MA0462AA	Assembled	174	281985	5123839	Escherichia coli / Shigella;93.54%	66	15284	4	ESC_XA1079AA_AS	90213
ESC_XA1076AA_AS	No	ESC_MA0465AA	183	SRR8533766;ILLUMINA;Paired;;SRX5336114	Human	2013	SEPEC	Human	Human	Homo sapiens; bloodstream isolates	2013	NA	NA	NA	North America	Canada	NA	NA	NA	NA	NA	NA	Public Health Ontario	Escherichia coli	NA	NA	NA	NA	NA	NA	NA	PRJNA521038	SRP183760	NA	SAMN10875471	SRS4329391	3/3/19	28/2/19	ESC_MA0465AA	Assembled	228	346029	5085653	Escherichia coli / Shigella;100.0%	64	22355	4	ESC_XA1076AA_AS	90188
ESC_XA1066AA_AS	No	ESC_MA0475AA	83	SRR8533776;ILLUMINA;Paired;;SRX5336104	Human	2012	SEPEC	Human	Human	Homo sapiens; bloodstream isolates	2012	NA	NA	NA	North America	Canada	NA	NA	NA	NA	NA	NA	Public Health Ontario	Escherichia coli	NA	NA	NA	NA	NA	NA	NA	PRJNA521038	SRP183760	NA	SAMN10875371	SRS4329381	3/3/19	28/2/19	ESC_MA0475AA	Assembled	135	360396	5158810	Escherichia coli / Shigella;91.89%	71	36085	4	ESC_XA1066AA_AS	90203
ESC_XA1055AA_AS	No	ESC_MA0486AA	132	SRR8533787;ILLUMINA;Paired;;SRX5336093	Human	2012	SEPEC	Human	Human	Homo sapiens; bloodstream isolates	2012	NA	NA	NA	North America	Canada	NA	NA	NA	NA	NA	NA	Public Health Ontario	Escherichia coli	NA	NA	NA	NA	NA	NA	NA	PRJNA521038	SRP183760	NA	SAMN10875420	SRS4329370	3/3/19	28/2/19	ESC_MA0486AA	Assembled	173	268660	5107169	Escherichia coli / Shigella;100.0%	80	24715	4	ESC_XA1055AA_AS	90166
ESC_XA1050AA_AS	No	ESC_MA0491AA	73	SRR8533792;ILLUMINA;Paired;;SRX5336088	Human	2012	SEPEC	Human	Human	Homo sapiens; bloodstream isolates	2012	NA	NA	NA	North America	Canada	NA	NA	NA	NA	NA	NA	Public Health Ontario	Escherichia coli	NA	NA	NA	NA	NA	NA	NA	PRJNA521038	SRP183760	NA	SAMN10875361	SRS4329365	3/3/19	28/2/19	ESC_MA0491AA	Assembled	106	206284	5061303	Escherichia coli / Shigella;98.63%	127	31756	4	ESC_XA1050AA_AS	90181
ESC_XA1018AA_AS	No	ESC_MA0523AA	319	SRR8533824;ILLUMINA;Paired;;SRX5336056	Human	2014	SEPEC	Human	Human	Homo sapiens; bloodstream isolates	2014	NA	NA	NA	North America	Canada	NA	NA	NA	NA	NA	NA	Public Health Ontario	Escherichia coli	NA	NA	NA	NA	NA	NA	NA	PRJNA521038	SRP183760	NA	SAMN10875606	SRS4329333	3/3/19	28/2/19	ESC_MA0523AA	Assembled	82	360279	5143837	Escherichia coli / Shigella;96.97%	76	40281	4	ESC_XA1018AA_AS	90130
ESC_XA1004AA_AS	No	ESC_MA0537AA	414	SRR8533838;ILLUMINA;Paired;;SRX5336042	Human	2015	SEPEC	Human	Human	Homo sapiens; bloodstream isolates	2015	NA	NA	NA	North America	Canada	NA	NA	NA	NA	NA	NA	Public Health Ontario	Escherichia coli	NA	NA	NA	NA	NA	NA	NA	PRJNA521038	SRP183760	NA	SAMN10875701	SRS4329319	3/3/19	28/2/19	ESC_MA0537AA	Assembled	220	139564	5043594	Escherichia coli / Shigella;100.0%	119	28962	4	ESC_XA1004AA_AS	90139
ESC_XA7358AA_AS	No	ESC_MA1609AA	ECOLI_MEC_047	ERR3140392;ILLUMINA;Paired;250;ERX3169365	Human	2015	UPEC	Human	Human	Homo sapiens; Urine	2015	NA	NA	NA	Europe	Norway	NA	NA	NA	NA	NA	NA	Department of Medical Microbiology, Stavanger University Hospital	Escherichia coli	NA	NA	NA	NA	NA	NA	NA	PRJEB31090	ERP113604	NA	SAMEA5317440	ERS3124678	25/3/19	25/3/19	ESC_MA1609AA	Assembled	61	174845	5109204	Escherichia coli / Shigella;98.49%	115	27958	4	ESC_XA7358AA_AS	91321
ESC_XA8795AA_AS	No	ESC_MA1953AA	ECOL-18-VL-LA-ND-0035	SRR8815902;ILLUMINA;Paired;500;SRX5604472	Canine	2018	UPEC	Companion Animal	NA	Urine (Canis lupus familiaris)	2018	9	NA	NA	North America	United States	Minnesota	NA	NA	NA	NA	NA	FDA Center for Food Safety and Applied Nutrition	Escherichia coli	NA	NA	NA	NA	NA	NA	NA	PRJNA324573	SRP121361	NA	SAMN11288807	SRS4556371	30/3/19	29/3/19	ESC_MA1953AA	Assembled	129	360284	5084512	Escherichia coli / Shigella;100.0%	60	14696	4	ESC_XA8795AA_AS	91542
ESC_ZA9457AA_AS	No	ESC_MA7009AA	FSIS11921008	SRR9105560;ILLUMINA;Paired;500;SRX5880256	Bovine	2019	NA	Livestock	Bovine	animal-cattle-steer	2019	NA	NA	NA	North America	United States	California	NA	NA	NA	NA	NA	United States Department of Agriculture, Food Safety and Inspection Service	Escherichia coli	NA	NA	NA	NA	NA	NA	NA	PRJNA292667	SRP066916	NA	SAMN11811343	SRS4803002	30/5/19	22/5/19	ESC_MA7009AA	Assembled	83	270030	5111219	Escherichia coli / Shigella;98.0%	64	30947	4	ESC_ZA9457AA_AS	98373
ESC_ZA6514AA_AS	No	ESC_MA7012AA	FSIS11921007	SRR9105557;ILLUMINA;Paired;500;SRX5880253	Bovine	2019	NA	Livestock	NA	animal-cattle-dairy cow	2019	NA	NA	NA	North America	United States	Maryland	NA	NA	NA	NA	NA	United States Department of Agriculture, Food Safety and Inspection Service	Escherichia coli	NA	NA	NA	NA	NA	NA	NA	PRJNA292667	SRP066916	NA	SAMN11811342	SRS4802999	30/5/19	22/5/19	ESC_MA7012AA	Assembled	71	261765	5206548	Escherichia coli / Shigella;93.94%	87	35803	4	ESC_ZA6514AA_AS	98000
ESC_CB2459AA_AS	No	ESC_NA3620AA	ecoli[ST-95]	SRR9615863;ILLUMINA;Paired;;SRX6379143	Human	2017	UPEC	Human	Human	Homo sapiens; urine	2017	NA	NA	NA	Europe	France	NA	NA	NA	NA	NA	NA	Universite de Paris, IAME, INSERM, F-75018 Paris, France	Escherichia coli	NA	NA	NA	NA	NA	NA	NA	PRJNA551371	SRP212396	NA	SAMN12145083	SRS5039797	1/7/19	1/7/19	ESC_NA3620AA	Assembled	143	170656	5204214	Escherichia coli / Shigella;98.97%	190	25730	4.1	ESC_CB2459AA_AS	86276
ESC_CB2447AA_AS	No	ESC_NA3632AA	ecoli[ST-95]	SRR9615877;ILLUMINA;Paired;;SRX6379129	Human	2017	UPEC	Human	Human	Homo sapiens; urine	2017	NA	NA	NA	Europe	France	NA	NA	NA	NA	NA	NA	Universite de Paris, IAME, INSERM, F-75018 Paris, France	Escherichia coli	NA	NA	NA	NA	NA	NA	NA	PRJNA551371	SRP212396	NA	SAMN12145243	SRS5039783	1/7/19	1/7/19	ESC_NA3632AA	Assembled	127	172947	5156452	Escherichia coli / Shigella;100.0%	134	16985	4.1	ESC_CB2447AA_AS	92959
ESC_CB2384AA_AS	No	ESC_NA3692AA	ecoli[ST-95]	SRR9615948;ILLUMINA;Paired;;SRX6379058	Human	2016	UPEC	Human	Human	Homo sapiens; urine	2016	NA	NA	NA	Europe	France	NA	NA	NA	NA	NA	NA	Universite de Paris, IAME, INSERM, F-75018 Paris, France	Escherichia coli	NA	NA	NA	NA	NA	NA	NA	PRJNA551371	SRP212396	NA	SAMN12145230	SRS5039712	1/7/19	1/7/19	ESC_NA3692AA	Assembled	166	357979	5107703	Escherichia coli / Shigella;100.0%	138	20134	4.1	ESC_CB2384AA_AS	86447
ESC_CB2345AA_AS	No	ESC_NA3731AA	ecoli[ST-95]	SRR9615993;ILLUMINA;Paired;;SRX6379013	Human	2015	UPEC	Human	Human	Homo sapiens; urine	2015	NA	NA	NA	Europe	France	NA	NA	NA	NA	NA	NA	Universite de Paris, IAME, INSERM, F-75018 Paris, France	Escherichia coli	NA	NA	NA	NA	NA	NA	NA	PRJNA551371	SRP212396	NA	SAMN12145151	SRS5039667	1/7/19	1/7/19	ESC_NA3731AA	Assembled	176	239936	4986481	Escherichia coli / Shigella;97.6%	130	40356	4.1	ESC_CB2345AA_AS	86368
ESC_CB2317AA_AS	No	ESC_NA3759AA	ecoli[ST-95]	SRR9616025;ILLUMINA;Paired;;SRX6378981	Human	2015	UPEC	Human	Human	Homo sapiens; urine	2015	NA	NA	NA	Europe	France	NA	NA	NA	NA	NA	NA	Universite de Paris, IAME, INSERM, F-75018 Paris, France	Escherichia coli	NA	NA	NA	NA	NA	NA	NA	PRJNA551371	SRP212396	NA	SAMN12145145	SRS5039635	1/7/19	1/7/19	ESC_NA3759AA	Assembled	172	175980	5201548	Escherichia coli / Shigella;100.0%	113	23442	4.1	ESC_CB2317AA_AS	86375
ESC_CB2309AA_AS	No	ESC_NA3767AA	ecoli[ST-95]	SRR9616033;ILLUMINA;Paired;;SRX6378973	Human	2017	UPEC	Human	Human	Homo sapiens; urine	2017	NA	NA	NA	Europe	France	NA	NA	NA	NA	NA	NA	Universite de Paris, IAME, INSERM, F-75018 Paris, France	Escherichia coli	NA	NA	NA	NA	NA	NA	NA	PRJNA551371	SRP212396	NA	SAMN12145202	SRS5039627	1/7/19	1/7/19	ESC_NA3767AA	Assembled	138	240010	5206342	Escherichia coli / Shigella;99.12%	191	43276	4.1	ESC_CB2309AA_AS	86430
ESC_CB2297AA_AS	No	ESC_NA3779AA	ecoli[ST-95]	SRR9616046;ILLUMINA;Paired;;SRX6378960	Human	2016	UPEC	Human	Human	Homo sapiens; urine	2016	NA	NA	NA	Europe	France	NA	NA	NA	NA	NA	NA	Universite de Paris, IAME, INSERM, F-75018 Paris, France	Escherichia coli	NA	NA	NA	NA	NA	NA	NA	PRJNA551371	SRP212396	NA	SAMN12145116	SRS5039614	1/7/19	1/7/19	ESC_NA3779AA	Assembled	131	358080	5186590	Escherichia coli / Shigella;98.04%	82	11418	4.1	ESC_CB2297AA_AS	86335
ESC_CB2269AA_AS	No	ESC_NA3807AA	ecoli[ST-95]	SRR9616079;ILLUMINA;Paired;;SRX6378927	Human	2015	UPEC	Human	Human	Homo sapiens; urine	2015	NA	NA	NA	Europe	France	NA	NA	NA	NA	NA	NA	Universite de Paris, IAME, INSERM, F-75018 Paris, France	Escherichia coli	NA	NA	NA	NA	NA	NA	NA	PRJNA551371	SRP212396	NA	SAMN12145277	SRS5039581	1/7/19	1/7/19	ESC_NA3807AA	Assembled	156	256636	5108382	Escherichia coli / Shigella;98.59%	135	29600	4.1	ESC_CB2269AA_AS	86469
ESC_CB7223AA_AS	No	ESC_NA5914AA	AUSMDU00005416	SRR9734605;ILLUMINA;Paired;;SRX6491770	Human	2016	NA	Human	Human	Homo sapiens	2016	NA	NA	NA	Oceania	Australia	NA	NA	NA	NA	NA	NA	Microbiological Diagnostic Unit	Escherichia coli	NA	NA	NA	NA	NA	NA	NA	PRJNA529744	SRP216508	NA	SAMN12343082	SRS5140370	26/7/19	26/7/19	ESC_NA5914AA	Assembled	286	160482	5386789	Escherichia coli / Shigella;94.68%	140	44643	4.1	ESC_CB7223AA_AS	103979
ESC_CB9169AA_AS	No	ESC_NA6402AA	72.0055	SRR9914126;ILLUMINA;Paired;;SRX6663567	Bovine	1972	NA	Livestock	Bovine	Bos taurus	1972	NA	NA	NA	North America	United States	Pennsylvania	NA	NA	NA	41.2	-77.19	FDA Center for Food Safety and Applied Nutrition	Escherichia coli	NA	NA	NA	NA	NA	NA	NA	PRJNA357722	SRP101500	NA	SAMN12438217	SRS5223817	7/8/19	6/8/19	ESC_NA6402AA	Assembled	122	453882	5175186	Escherichia coli / Shigella;100.0%	53	9458	4.1	ESC_CB9169AA_AS	104870
ESC_CB9097AA_AS	No	ESC_NA6473AA	1.348	SRR9914197;ILLUMINA;Paired;;SRX6663496	Poultry	2001	RMAE	Poultry	Avian	Goose	2001	NA	NA	NA	North America	United States	Colorado	NA	NA	NA	39.55	-105.78	FDA Center for Food Safety and Applied Nutrition	Escherichia coli	NA	NA	NA	NA	NA	NA	NA	PRJNA357722	SRP101500	NA	SAMN12438511	SRS5223745	7/8/19	6/8/19	ESC_NA6473AA	Assembled	135	443669	5114228	Escherichia coli / Shigella;92.31%	56	5917	4.1	ESC_CB9097AA_AS	104779
ESC_CB8931AA_AS	No	ESC_NA6637AA	86.0648	SRR9913861;ILLUMINA;Paired;;SRX6663332	Poultry	1986	RMAE	Wild Animal	Avian	Meleagris gallopavo	1986	NA	NA	NA	North America	United States	Minnesota	NA	NA	NA	46.7	-94.6	FDA Center for Food Safety and Applied Nutrition	Escherichia coli	NA	NA	NA	NA	NA	NA	NA	PRJNA357722	SRP101500	NA	SAMN12438371	SRS5223581	7/8/19	6/8/19	ESC_NA6637AA	Assembled	132	356910	5211390	Escherichia coli / Shigella;100.0%	77	13128	4.1	ESC_CB8931AA_AS	104655
ESC_CB8888AA_AS	No	ESC_NA6680AA	84.0528	SRR9913904;ILLUMINA;Paired;;SRX6663289	Poultry	1984	RMAE	Poultry	Avian	Gallus gallus domesticus	1984	NA	NA	NA	North America	United States	Texas	NA	NA	NA	31.96	-99.9	FDA Center for Food Safety and Applied Nutrition	Escherichia coli	NA	NA	NA	NA	NA	NA	NA	PRJNA357722	SRP101500	NA	SAMN12438338	SRS5223538	7/8/19	6/8/19	ESC_NA6680AA	Assembled	128	359528	5218874	Escherichia coli / Shigella;100.0%	91	15648	4.1	ESC_CB8888AA_AS	104600
ESC_CB8832AA_AS	No	ESC_NA6736AA	13.0402	SRR9913960;ILLUMINA;Paired;;SRX6663233	Bovine	2013	NA	Livestock	Bovine	Bos taurus	2013	NA	NA	NA	North America	United States	Mississippi	NA	NA	NA	32.35	-89.39	FDA Center for Food Safety and Applied Nutrition	Escherichia coli	NA	NA	NA	NA	NA	NA	NA	PRJNA357722	SRP101500	NA	SAMN12438664	SRS5223482	7/8/19	6/8/19	ESC_NA6736AA	Assembled	106	451986	5299734	Escherichia coli / Shigella;100.0%	62	6956	4.1	ESC_CB8832AA_AS	104491
ESC_CB8822AA_AS	No	ESC_NA6746AA	14.0223	SRR9913970;ILLUMINA;Paired;;SRX6663223	Poultry	2014	RMAE	Poultry	Avian	Gallus gallus domesticus	2014	NA	NA	NA	North America	United States	Ohio	NA	NA	NA	40.41	-82.9	FDA Center for Food Safety and Applied Nutrition	Escherichia coli	NA	NA	NA	NA	NA	NA	NA	PRJNA357722	SRP101500	NA	SAMN12438674	SRS5223472	7/8/19	6/8/19	ESC_NA6746AA	Assembled	139	229173	5077365	Escherichia coli / Shigella;98.36%	76	19236	4.1	ESC_CB8822AA_AS	104497
ESC_CB8729AA_AS	No	ESC_NA6839AA	88.0205	SRR9914063;ILLUMINA;Paired;;SRX6663130	Poultry	1988	RMAE	Wild Animal	Avian	Meleagris gallopavo	1988	NA	NA	NA	North America	United States	North Carolina	NA	NA	NA	35.75	-79.01	FDA Center for Food Safety and Applied Nutrition	Escherichia coli	NA	NA	NA	NA	NA	NA	NA	PRJNA357722	SRP101500	NA	SAMN12438430	SRS5223379	7/8/19	6/8/19	ESC_NA6839AA	Assembled	155	281055	4983518	Escherichia coli / Shigella;100.0%	64	9212	4.1	ESC_CB8729AA_AS	104459
ESC_CB8726AA_AS	No	ESC_NA6842AA	10.0383	SRR9914066;ILLUMINA;Paired;;SRX6663127	Bovine	2010	NA	Livestock	Bovine	Bos taurus	2010	NA	NA	NA	North America	United States	New York	NA	New York	NA	40.7	-74	FDA Center for Food Safety and Applied Nutrition	Escherichia coli	NA	NA	NA	NA	NA	NA	NA	PRJNA357722	SRP101500	NA	SAMN12438635	SRS5223376	7/8/19	6/8/19	ESC_NA6842AA	Assembled	104	294740	5221474	Escherichia coli / Shigella;97.96%	69	11297	4.1	ESC_CB8726AA_AS	104465
ESC_FB3739AA_AS	No	ESC_OA1698AA	AUSMDU00008442	SRR10127154;ILLUMINA;Paired;;SRX6855494	Human	2017	NA	Human	Human	Homo sapiens	2017	NA	NA	NA	Oceania	Australia	NA	NA	NA	NA	NA	NA	Microbiological Diagnostic Unit	Escherichia coli	NA	NA	NA	NA	NA	NA	NA	PRJNA565795	SRP221809	NA	SAMN12768842	SRS5393675	17/9/19	16/9/19	ESC_OA1698AA	Assembled	136	192311	5340254	Escherichia coli / Shigella;97.33%	118	40718	4.1	ESC_FB3739AA_AS	114211
ESC_FB7924AA_AS	No	ESC_OA4257AA	112020	SRR10241430;ILLUMINA;Paired;;SRX6960102	Human	2014	SEPEC	Human	Human	Homo sapiens; Age: 35; male; blood	2014	6	NA	NA	North America	Canada	British Columbia	NA	NA	NA	NA	NA	National Microbiology Laboratory	Escherichia coli	NA	NA	NA	NA	NA	NA	NA	PRJNA564992	SRP221408	NA	SAMN12731652	SRS5486863	8/10/19	8/10/19	ESC_OA4257AA	Assembled	144	326532	5067903	Escherichia coli / Shigella;96.77%	78	22669	4.1	ESC_FB7924AA_AS	116046
ESC_FB9847AA_AS	No	ESC_OA4789AA	ECOL-19-VL-WA-MO-0015	SRR10302028;ILLUMINA;Paired;500;SRX7014705	Canine	2019	ExPEC	Companion Animal	Canine	Nose (Canis lupus familiaris)	2019	4	NA	NA	North America	United States	Missouri	NA	NA	NA	NA	NA	FDA Center for Food Safety and Applied Nutrition	Escherichia coli	NA	NA	NA	NA	NA	NA	NA	PRJNA481346	SRP224664	NA	SAMN13050467	SRS5535340	18/10/19	17/10/19	ESC_OA4789AA	Assembled	59	573946	5049731	Escherichia coli / Shigella;100.0%	42	7102	4.1	ESC_FB9847AA_AS	117234
ESC_FB9675AA_AS	No	ESC_OA4876AA	16AR1151	SRR10286109;ILLUMINA;Paired;;SRX6999282	Human	2016	NA	Human	Human	Homo sapiens	2016	NA	NA	NA	Oceania	New Zealand	NA	NA	NA	NA	-40.9006	174.886	Institute of Environmental Science and Research	Escherichia coli	NA	Escherichia Coli	NA	NA	NA	NA	NA	PRJNA531554	SRP225798	NA	SAMN11381687	SRS5520998	18/10/19	16/10/19	ESC_OA4876AA	Assembled	76	274622	5222506	Escherichia coli / Shigella;87.01%	116	18441	4.1	ESC_FB9675AA_AS	117126
ESC_FB9641AA_AS	No	ESC_OA4910AA	16AR1717	SRR10286144;ILLUMINA;Paired;;SRX6999247	Human	2016	NA	Human	Human	Homo sapiens	2016	NA	NA	NA	Oceania	New Zealand	NA	NA	NA	NA	-40.9006	174.886	Institute of Environmental Science and Research	Escherichia coli	NA	Escherichia Coli	NA	NA	NA	NA	NA	PRJNA531554	SRP225798	NA	SAMN11381927	SRS5520963	18/10/19	16/10/19	ESC_OA4910AA	Assembled	153	351664	5125246	Escherichia coli / Shigella;97.92%	71	10516	4.1	ESC_FB9641AA_AS	117102
ESC_FB9640AA_AS	No	ESC_OA4911AA	16AR1715	SRR10286145;ILLUMINA;Paired;;SRX6999246	Human	2016	NA	Human	Human	Homo sapiens	2016	NA	NA	NA	Oceania	New Zealand	NA	NA	NA	NA	-40.9006	174.886	Institute of Environmental Science and Research	Escherichia coli	NA	Escherichia Coli	NA	NA	NA	NA	NA	PRJNA531554	SRP225798	NA	SAMN11381926	SRS5520962	18/10/19	16/10/19	ESC_OA4911AA	Assembled	140	192014	5419163	Escherichia coli / Shigella;97.94%	135	30418	4.1	ESC_FB9640AA_AS	117104
ESC_FB9587AA_AS	No	ESC_OA4964AA	16AR1566	SRR10286205;ILLUMINA;Paired;;SRX6999186	Human	2016	NA	Human	Human	Homo sapiens	2016	NA	NA	NA	Oceania	New Zealand	NA	NA	NA	NA	-40.9006	174.886	Institute of Environmental Science and Research	Escherichia coli	NA	Escherichia Coli	NA	NA	NA	NA	NA	PRJNA531554	SRP225798	NA	SAMN11381871	SRS5520902	18/10/19	16/10/19	ESC_OA4964AA	Assembled	93	233339	5020715	Escherichia coli / Shigella;98.55%	97	24345	4.1	ESC_FB9587AA_AS	117031
ESC_FB9215AA_AS	No	ESC_OA5301AA	114913	SRR10257670;ILLUMINA;Paired;;SRX6975598	Human	2015	SEPEC	Human	Human	Homo sapiens; Age: 76; male; blood	2015	5	NA	NA	North America	Canada	British Columbia	NA	NA	NA	NA	NA	National Microbiology Laboratory	Escherichia coli	NA	NA	NA	NA	NA	NA	NA	PRJNA564992	SRP221408	NA	SAMN12731693	SRS5500929	18/10/19	10/10/19	ESC_OA5301AA	Assembled	147	268364	5455320	Escherichia coli / Shigella;87.67%	108	11132	4.1	ESC_FB9215AA_AS	116734
ESC_GB3897AA_AS	No	ESC_OA7478AA	103897	SRR10428149;ILLUMINA;Paired;;SRX7124227	Human	2013	UPEC	Human	Human	Homo sapiens; Age: 4; female; urine	2013	1	NA	NA	North America	Canada	Alberta	NA	NA	NA	NA	NA	National Microbiology Laboratory	Escherichia coli	NA	NA	NA	NA	NA	NA	NA	PRJNA564992	SRP221408	NA	SAMN12731532	SRS5633870	13/11/19	12/11/19	ESC_OA7478AA	Assembled	89	227500	5410435	Escherichia coli / Shigella;86.97%	91	15116	4.1	ESC_GB3897AA_AS	119163
ESC_GB3799AA_AS	No	ESC_OA7576AA	89235	SRR10425139;ILLUMINA;Paired;;SRX7121231	Human	2009	SEPEC	Human	Human	Homo sapiens; Age: 60; female; blood	2009	9	NA	NA	North America	Canada	Ontario	NA	NA	NA	NA	NA	National Microbiology Laboratory	Escherichia coli	NA	NA	NA	NA	NA	NA	NA	PRJNA564992	SRP221408	NA	SAMN12731401	SRS5631194	13/11/19	11/11/19	ESC_OA7576AA	Assembled	155	352132	5326254	Escherichia coli / Shigella;96.25%	128	42714	4.1	ESC_GB3799AA_AS	119136
ESC_GB3527AA_AS	No	ESC_OA7848AA	83452	SRR10420678;ILLUMINA;Paired;;SRX7118707	Human	2008	SEPEC	Human	Human	Homo sapiens; Age: 57; female; blood	2008	10	NA	NA	North America	Canada	Alberta	NA	NA	NA	NA	NA	National Microbiology Laboratory	Escherichia coli	NA	NA	NA	NA	NA	NA	NA	PRJNA564992	SRP221408	NA	SAMN12731359	SRS5629001	13/11/19	9/11/19	ESC_OA7848AA	Assembled	116	237980	5401016	Escherichia coli / Shigella;93.81%	152	13754	4.1	ESC_GB3527AA_AS	119144
ESC_GB3934AA_AS	No	ESC_OA8067AA	108566	SRR10430284;ILLUMINA;Paired;;SRX7126330	Human	2014	UPEC	Human	Human	Homo sapiens; Age: 4; female; urine	2014	1	NA	NA	North America	Canada	New Brunswick	NA	NA	NA	NA	NA	National Microbiology Laboratory	Escherichia coli	NA	NA	NA	NA	NA	NA	NA	PRJNA564992	SRP221408	NA	SAMN12731600	SRS5635757	14/11/19	13/11/19	ESC_OA8067AA	Assembled	212	359488	5142777	Escherichia coli / Shigella;100.0%	53	26690	4.1	ESC_GB3934AA_AS	119219
ESC_GB6953AA_AS	Yes	ESC_PA0983AA	EC372_ST95C	SRR7967889;ILLUMINA;Paired;;SRX4801409	Human	2016	SEPEC	Human	Human	Homo sapiens; blood culture	2016	2	NA	NA	Oceania	Australia	NA	NA	NA	NA	NA	NA	University of Technology Sydney	Escherichia coli	NA	NA	NA	NA	NA	NA	NA	PRJNA480723	SRP163533	NA	SAMN10180248	SRS3880459	18/11/19	4/10/19	ESC_PA0983AA	Assembled	59	368143	5068340	Escherichia coli / Shigella;100.0%	50	4695	4.1	ESC_GB6953AA_AS	121503
ESC_GB6906AA_AS	Yes	ESC_PA1030AA	EC2_ST95C	SRR7967833;ILLUMINA;Paired;;SRX4801341	Human	2013	SEPEC	Human	Human	Homo sapiens; blood culture	2013	1	NA	NA	Oceania	Australia	NA	NA	NA	NA	NA	NA	Ausgem	Escherichia coli	NA	NA	NA	NA	NA	NA	NA	PRJNA480723	SRP163533	NA	SAMN10180208	SRS3880392	18/11/19	4/10/19	ESC_PA1030AA	Assembled	71	194841	5239643	Escherichia coli / Shigella;100.0%	88	14948	4.1	ESC_GB6906AA_AS	121451
ESC_GB6901AA_AS	Yes	ESC_PA1035AA	EC11_ST95C	SRR7967838;ILLUMINA;Paired;;SRX4801336	Human	2013	SEPEC	Human	Human	Homo sapiens; blood culture	2013	1	NA	NA	Oceania	Australia	NA	NA	NA	NA	NA	NA	Ausgem	Escherichia coli	NA	NA	NA	NA	NA	NA	NA	PRJNA480723	SRP163533	NA	SAMN10180186	SRS3880387	18/11/19	4/10/19	ESC_PA1035AA	Assembled	79	244267	5235519	Escherichia coli / Shigella;100.0%	79	18281	4.1	ESC_GB6901AA_AS	121455
ESC_GB6899AA_AS	Yes	ESC_PA1037AA	EC104_ST95C	SRR7967840;ILLUMINA;Paired;;SRX4801334	Human	2013	SEPEC	Human	Human	Homo sapiens; blood culture	2013	8	NA	NA	Oceania	Australia	NA	NA	NA	NA	NA	NA	Ausgem	Escherichia coli	NA	NA	NA	NA	NA	NA	NA	PRJNA480723	SRP163533	NA	SAMN10180184	SRS3880385	18/11/19	4/10/19	ESC_PA1037AA	Assembled	67	372909	5168247	Escherichia coli / Shigella;100.0%	78	11957	4.1	ESC_GB6899AA_AS	121457
ESC_GB6898AA_AS	Yes	ESC_PA1038AA	EC108_ST95C	SRR7967841;ILLUMINA;Paired;;SRX4801333	Human	2013	SEPEC	Human	Human	Homo sapiens; blood culture	2013	7	NA	NA	Oceania	Australia	NA	NA	NA	NA	NA	NA	Ausgem	Escherichia coli	NA	NA	NA	NA	NA	NA	NA	PRJNA480723	SRP163533	NA	SAMN10180185	SRS3880384	18/11/19	4/10/19	ESC_PA1038AA	Assembled	73	219068	5112570	Escherichia coli / Shigella;96.51%	127	29444	4.1	ESC_GB6898AA_AS	121458
ESC_GB6892AA_AS	Yes	ESC_PA1044AA	EC177_ST95H	SRR7967847;ILLUMINA;Paired;;SRX4801327	Human	2013	SEPEC	Human	Human	Homo sapiens; blood culture	2013	12	NA	NA	Oceania	Australia	NA	NA	NA	NA	NA	NA	Ausgem	Escherichia coli	NA	NA	NA	NA	NA	NA	NA	PRJNA480723	SRP163533	NA	SAMN10180203	SRS3880378	18/11/19	4/10/19	ESC_PA1044AA	Assembled	70	243492	4904295	Escherichia coli / Shigella;100.0%	73	29861	4.1	ESC_GB6892AA_AS	121438
ESC_GB6889AA_AS	Yes	ESC_PA1047AA	EC152_ST95C	SRR7967850;ILLUMINA;Paired;;SRX4801324	Human	2013	SEPEC	Human	Human	Homo sapiens; blood culture	2013	2	NA	NA	Oceania	Australia	NA	NA	NA	NA	NA	NA	Ausgem	Escherichia coli	NA	NA	NA	NA	NA	NA	NA	PRJNA480723	SRP163533	NA	SAMN10180196	SRS3880375	18/11/19	4/10/19	ESC_PA1047AA	Assembled	67	316029	5190620	Escherichia coli / Shigella;96.92%	84	27081	4.1	ESC_GB6889AA_AS	121440
ESC_GB6696AA_AS	No	ESC_PA1240AA	Escherichia_coli_GW_UTI_039	SRR7874632;ILLUMINA;Paired;;SRX4713578	NA	2013	UPEC	ND	ND/Others	urine	2013	NA	NA	NA	North America	United States	District of Columbia	NA	Washington	NA	NA	NA	George Washington University	Escherichia coli	NA	NA	NA	NA	NA	NA	NA	PRJNA485696	SRP162081	NA	SAMN10086407	SRS3799312	18/11/19	17/10/19	ESC_PA1240AA	Assembled	104	282234	5133458	Escherichia coli / Shigella;97.01%	110	13035	4.1	ESC_GB6696AA_AS	119725
ESC_GB6695AA_AS	No	ESC_PA1241AA	Escherichia_coli_GW_UTI_040	SRR7874633;ILLUMINA;Paired;;SRX4713577	NA	2013	UPEC	ND	ND/Others	urine	2013	NA	NA	NA	North America	United States	District of Columbia	NA	Washington	NA	NA	NA	George Washington University	Escherichia coli	NA	NA	NA	NA	NA	NA	NA	PRJNA485696	SRP162081	NA	SAMN10086408	SRS3799311	18/11/19	17/10/19	ESC_PA1241AA	Assembled	101	203920	5021647	Escherichia coli / Shigella;100.0%	181	35987	4.1	ESC_GB6695AA_AS	119737
ESC_GB6690AA_AS	No	ESC_PA1246AA	Escherichia_coli_GW_UTI_037	SRR7874638;ILLUMINA;Paired;;SRX4713572	NA	2013	UPEC	ND	ND/Others	urine	2013	NA	NA	NA	North America	United States	District of Columbia	NA	Washington	NA	NA	NA	George Washington University	Escherichia coli	NA	NA	NA	NA	NA	NA	NA	PRJNA485696	SRP162081	NA	SAMN10086405	SRS3799306	18/11/19	17/10/19	ESC_PA1246AA	Assembled	71	282244	5128411	Escherichia coli / Shigella;98.33%	84	20853	4.1	ESC_GB6690AA_AS	119733
ESC_GB6618AA_AS	No	ESC_PA1318AA	Escherichia_coli_GW_UTI_010	SRR7874710;ILLUMINA;Paired;;SRX4713500	NA	2013	UPEC	ND	ND/Others	urine	2013	NA	NA	NA	North America	United States	District of Columbia	NA	Washington	NA	NA	NA	George Washington University	Escherichia coli	NA	NA	NA	NA	NA	NA	NA	PRJNA485696	SRP162081	NA	SAMN10086378	SRS3799233	18/11/19	17/10/19	ESC_PA1318AA	Assembled	101	373970	5097979	Escherichia coli / Shigella;100.0%	89	9877	4.1	ESC_GB6618AA_AS	119694
ESC_GB6614AA_AS	No	ESC_PA1322AA	Escherichia_coli_GW_UTI_006	SRR7874714;ILLUMINA;Paired;;SRX4713496	NA	2013	UPEC	ND	ND/Others	urine	2013	NA	NA	NA	North America	United States	District of Columbia	NA	Washington	NA	NA	NA	George Washington University	Escherichia coli	NA	NA	NA	NA	NA	NA	NA	PRJNA485696	SRP162081	NA	SAMN10086374	SRS3799229	18/11/19	17/10/19	ESC_PA1322AA	Assembled	94	248713	5020074	Escherichia coli / Shigella;98.36%	91	9418	4.1	ESC_GB6614AA_AS	41046
ESC_GB6540AA_AS	No	ESC_PA1388AA	ST131-NUH-ECO-017	SRR7851011;ILLUMINA;Paired;;SRX4701842	Human	2015	SEPEC	Human	Human	Homo sapiens; blood	2015	7	NA	NA	Asia	Singapore	NA	Central	Singapore	NA	1.321394	103.846271	National University of Singapore and Genome Institute of Singapore	Escherichia coli	NA	NA	NA	NA	NA	NA	NA	PRJNA488345	SRP161866	NA	SAMN10076915	SRS3788163	18/11/19	6/8/19	ESC_PA1388AA	Assembled	313	105725	5272499	Escherichia coli / Shigella;95.83%	255	46837	4.1	ESC_GB6540AA_AS	119599
ESC_GB6463AA_AS	No	ESC_PA1465AA	ST131-NUH-ECO-028	SRR7851088;ILLUMINA;Paired;;SRX4701765	Human	2015	SEPEC	Human	Human	Homo sapiens; blood	2015	7	NA	NA	Asia	Singapore	NA	Central	Singapore	NA	1.321394	103.846271	National University of Singapore and Genome Institute of Singapore	Escherichia coli	NA	NA	NA	NA	NA	NA	NA	PRJNA488345	SRP161866	NA	SAMN10076926	SRS3788087	18/11/19	6/8/19	ESC_PA1465AA	Assembled	254	100953	5235447	Escherichia coli / Shigella;100.0%	187	38898	4.1	ESC_GB6463AA_AS	119531
ESC_GB6457AA_AS	No	ESC_PA1471AA	ST131-SGH-ECO-022	SRR7851094;ILLUMINA;Paired;;SRX4701759	Human	2015	SEPEC	Human	Human	Homo sapiens; blood	2015	7	NA	NA	Asia	Singapore	NA	Central	Singapore	NA	1.321394	103.846271	National University of Singapore and Genome Institute of Singapore	Escherichia coli	NA	NA	NA	NA	NA	NA	NA	PRJNA488345	SRP161866	NA	SAMN10076881	SRS3788081	18/11/19	6/8/19	ESC_PA1471AA	Assembled	287	121216	5036861	Escherichia coli / Shigella;98.41%	167	45678	4.1	ESC_GB6457AA_AS	119515
ESC_GB6087AA_AS	No	ESC_PA1921AA	725-ESBLA	SRR7371328;ILLUMINA;Paired;;SRX4244232	Human	2017	Faecal	Human	Human	Homo sapiens; rectal swab	2017	2	NA	NA	Asia	Singapore	NA	Central	Singapore	NA	1.32	103.76	National University of Singapore	Escherichia coli	NA	NA	NA	NA	NA	NA	NA	PRJNA476828	SRP150905	NA	SAMN09460113	SRS3438975	18/11/19	28/3/19	ESC_PA1921AA	Assembled	381	172093	5504638	Escherichia coli / Shigella;93.69%	138	31228	4.1	ESC_GB6087AA_AS	121272
ESC_GB6068AA_AS	No	ESC_PA1941AA	UTI89	SRR7349974;ILLUMINA;Paired;;SRX4223297	Human	2000	UPEC	Human	Human	Homo sapiens; urine	2000	NA	NA	NA	North America	United States	NA	NA	NA	NA	37.0902	-95.7129	National University of Singapore and Genome Institute of Singapore	Escherichia coli	NA	NA	NA	NA	NA	NA	NA	PRJNA474982	SRP150664	NA	SAMN09433099	SRS3423632	18/11/19	1/7/19	ESC_PA1941AA	Assembled	127	230175	5138322	Escherichia coli / Shigella;98.11%	68	7683	4.1	ESC_GB6068AA_AS	6110
ESC_GB5978AA_AS	No	ESC_PA2031AA	EC00593	SRR7297011;ILLUMINA;Paired;;SRX4199362	Human	2017	UPEC	Human	Human	Homo sapiens; urine	2017	NA	NA	NA	North America	United States	Pennsylvania	Allegheny County	Pittsburgh	NA	40.44	-79.97	University of Pittsburgh	Escherichia coli	NA	NA	NA	NA	NA	NA	NA	PRJNA475751	SRP150360	NA	SAMN09400797	SRS3409600	18/11/19	24/6/19	ESC_PA2031AA	Assembled	112	271686	5170413	Escherichia coli / Shigella;98.3%	88	21079	4.1	ESC_GB5978AA_AS	121123
ESC_GB9956AA_AS	No	ESC_PA3586AA	ECOL-19-VL-WA-MO-0014	SRR10535894;ILLUMINA;Paired;500;SRX7219694	Canine	2019	Faecal	Companion Animal	Canine	Anus (Canis lupus familiaris)	2019	4	NA	NA	North America	United States	Missouri	NA	NA	NA	NA	NA	FDA Center for Food Safety and Applied Nutrition	Escherichia coli	NA	NA	NA	NA	NA	NA	NA	PRJNA481346	SRP224664	NA	SAMN13392146	SRS5721998	30/11/19	29/11/19	ESC_PA3586AA	Assembled	60	268775	5221139	Escherichia coli / Shigella;93.11%	74	7401	4.1	ESC_GB9956AA_AS	123098
ESC_GB9758AA_AS	No	ESC_PA3782AA	N17-00941	SRR10505784;ILLUMINA;Paired;;SRX7194722	Human	2016	UPEC	Human	Human	Homo sapiens; Age: 1; female; urine	2016	1	NA	NA	North America	Canada	Ontario	NA	NA	NA	NA	NA	National Microbiology Laboratory	Escherichia coli	NA	NA	NA	NA	NA	NA	NA	PRJNA564992	SRP221408	NA	SAMN12731729	SRS5700564	30/11/19	22/11/19	ESC_PA3782AA	Assembled	188	268796	5140076	Escherichia coli / Shigella;95.45%	86	14111	4.1	ESC_GB9758AA_AS	122941
ESC_HB0486AA_AS	No	ESC_PA4951AA	d063-15	traces-0GiGOHD;ILLUMINA;Paired;;NA	Human	2013	UPEC	Human	Human	Urine	2013	5	NA	NA	North America	United States	Washington	King	Seattle	NA	NA	NA	Evgeni Sokurenko	Escherichia coli	NA	NA	NA	NA	NA	NA	NA	NA	NA	NA	NA	NA	2/12/19	2/12/19	ESC_PA4951AA	Assembled	93	282515	5263693	Escherichia coli / Shigella;98.36%	78	16096	4.1	ESC_HB0486AA_AS	122806
ESC_HB8577AA_AS	No	ESC_PA6646AA	CVM N19EC0248	SRR10687920;ILLUMINA;Paired;;SRX7364601	Poultry	2019	RMAE	Poultry	Avian	ground turkey	2019	NA	NA	NA	North America	United States	Georgia	NA	NA	NA	NA	NA	FDA-CVM	Escherichia coli	NA	NA	NA	NA	NA	NA	NA	PRJNA292663	SRP161673	NA	SAMN12943596	SRS5823345	1/1/20	14/12/19	ESC_PA6646AA	Assembled	125	200988	5257126	Escherichia coli / Shigella;100.0%	176	40513	4.1	ESC_HB8577AA_AS	125160
ESC_IB8355AA_AS	No	ESC_QA1957AA	GC162_a	SRR10985376;ILLUMINA;Paired;;SRX7647711	Human	2018	Faecal	Human	Human	Homo sapiens; Stool_15	2018	10	NA	NA	North America	Canada	Alberta	NA	Calgary	NA	NA	NA	McMaster University	Escherichia fergusonii	NA	NA	NA	NA	NA	NA	NA	PRJNA603771	SRP245891	NA	SAMN13940737	SRS6077345	14/2/20	29/1/20	ESC_QA1957AA	Assembled	435	244081	5193118	Escherichia coli / Shigella;96.15%	110	12530	4.1	ESC_IB8355AA_AS	131202
ESC_IB8255AA_AS	No	ESC_QA2057AA	O2:H7	SRR10970065;ILLUMINA;Paired;;SRX7635571	Human	2005	NA	Human	Human	Homo sapiens	2005	NA	NA	NA	North America	Canada	Alberta	NA	Calgary	NA	NA	NA	National Microbiology Laboratory	Escherichia coli	NA	O2:H7	NA	NA	NA	NA	NA	PRJNA273513	SRP100528	NA	SAMN13927616	SRS6066298	14/2/20	27/1/20	ESC_QA2057AA	Assembled	59	283232	5039520	Escherichia coli / Shigella;97.73%	58	9792	4.1	ESC_IB8255AA_AS	131083
ESC_IB6619AA_AS	No	ESC_QA2590AA	ECOL-19-VL-LA-KS-0014	SRR10947541;ILLUMINA;Paired;500;SRX7614620	Canine	2019	UPEC	Companion Animal	Canine	Urine (Canis lupus familiaris)	2019	4	NA	NA	North America	United States	Nebraska	Lancaster	Lincoln	NA	NA	NA	FDA Center for Food Safety and Applied Nutrition	Escherichia coli	NA	NA	NA	NA	NA	NA	NA	PRJNA324573	SRP121361	NA	SAMN13898672	SRS6048146	14/2/20	22/1/20	ESC_QA2590AA	Assembled	103	282220	5240157	Escherichia coli / Shigella;100.0%	68	17889	4.1	ESC_IB6619AA_AS	129776
ESC_IB6001AA_AS	No	ESC_QA3148AA	B092X	SRR10859146;ILLUMINA;Paired;500;SRX7529243	Human	2017	Faecal	Human	Human	stool; Homo sapiens	2017	8	NA	NA	Asia	Sri Lanka	Western	Colombo District	Colombo Division	NA	NA	NA	FDA Center for Food Safety and Applied Nutrition	Escherichia coli	NA	NA	NA	NA	NA	NA	NA	PRJNA293225	SRP103093	NA	SAMN11637048	SRS5968554	14/2/20	9/1/20	ESC_QA3148AA	Assembled	148	183235	5166890	Escherichia coli / Shigella;98.61%	102	23108	4.1	ESC_IB6001AA_AS	129255
ESC_IB6595AA_AS	No	ESC_QA3289AA	unkown	SRR10383456;ILLUMINA;Paired;;SRX7084261	Human	2017	SEPEC	Human	Human	Homo sapiens; blood	2017	2	NA	NA	North America	United States	Ohio	Hamilton	Cincinnati	NA	39.1412722	-84.5021165	Cincinnati Children's Hospital Medical Center	Escherichia coli	NA	NA	NA	NA	NA	NA	NA	PRJNA587095	SRP227930	NA	SAMN13176257	SRS5599227	14/2/20	31/1/20	ESC_QA3289AA	Assembled	330	203914	5095163	Escherichia coli / Shigella;98.39%	81	18609	4.1	ESC_IB6595AA_AS	129723
ESC_IB7745AA_AS	No	ESC_QA4396AA	ecoli_344	SRR8541595;ILLUMINA;Paired;;SRX5343916	Human	2015	UPEC	Human	Human	Homo_sapiens; female; urine	2015	4	NA	NA	North America	Canada	Ontario	NA	Toronto	NA	43.6629	-79.3957	The University of British Columbia	Escherichia coli	NA	NA	NA	NA	NA	NA	NA	PRJNA516477	SRP184283	NA	SAMN10821669	SRS4336527	14/2/20	24/1/20	ESC_QA4396AA	Assembled	278	194589	5198748	Escherichia coli / Shigella;100.0%	104	25679	4.1	ESC_IB7745AA_AS	130745
ESC_IB7742AA_AS	No	ESC_QA4399AA	ecoli_439	SRR8541598;ILLUMINA;Paired;;SRX5343913	Human	2015	UPEC	Human	Human	Homo_sapiens; female; urine	2015	3	NA	NA	North America	Canada	Ontario	NA	Toronto	NA	45.5048	-73.5772	The University of British Columbia	Escherichia coli	NA	NA	NA	NA	NA	NA	NA	PRJNA516477	SRP184283	NA	SAMN10821664	SRS4336524	14/2/20	24/1/20	ESC_QA4399AA	Assembled	252	195426	5085062	Escherichia coli / Shigella;100.0%	72	13982	4.1	ESC_IB7742AA_AS	130716
ESC_IB7738AA_AS	No	ESC_QA4403AA	ecoli_485	SRR8541602;ILLUMINA;Paired;;SRX5343909	Human	2015	UPEC	Human	Human	Homo_sapiens; female; urine	2015	4	NA	NA	North America	Canada	Ontario	NA	Toronto	NA	45.5048	-73.5772	The University of British Columbia	Escherichia coli	NA	NA	NA	NA	NA	NA	NA	PRJNA516477	SRP184283	NA	SAMN10821672	SRS4336520	14/2/20	24/1/20	ESC_QA4403AA	Assembled	216	360285	5080873	Escherichia coli / Shigella;100.0%	49	12671	4.1	ESC_IB7738AA_AS	130718
ESC_IB7732AA_AS	No	ESC_QA4409AA	ecoli_269	SRR8541608;ILLUMINA;Paired;;SRX5343903	Human	2014	UPEC	Human	Human	Homo_sapiens; female; urine	2014	9	NA	NA	North America	Canada	Ontario	NA	Toronto	NA	43.5329	-80.2262	The University of British Columbia	Escherichia coli	NA	NA	NA	NA	NA	NA	NA	PRJNA516477	SRP184283	NA	SAMN10821595	SRS4336513	14/2/20	24/1/20	ESC_QA4409AA	Assembled	212	207626	5068254	Escherichia coli / Shigella;97.18%	89	25742	4.1	ESC_IB7732AA_AS	130724
ESC_IB7731AA_AS	No	ESC_QA4410AA	HVH_118_4_7345399_	SRR8541609;ILLUMINA;Paired;;SRX5343902	Human	2014	UPEC	Human	Human	Homo_sapiens; female; urine	2014	9	NA	NA	North America	Canada	Ontario	NA	Toronto	NA	43.5329	-80.2262	The University of British Columbia	Escherichia coli	NA	NA	NA	NA	NA	NA	NA	PRJNA516477	SRP184283	NA	SAMN10821598	SRS4336514	14/2/20	24/1/20	ESC_QA4410AA	Assembled	199	281177	5329031	Escherichia coli / Shigella;96.78%	109	15855	4.1	ESC_IB7731AA_AS	130725
ESC_IB7726AA_AS	No	ESC_QA4415AA	HVH_104_4_6977960_	SRR8541614;ILLUMINA;Paired;;SRX5343897	Human	2014	UPEC	Human	Human	Homo_sapiens; female; urine	2014	10	NA	NA	North America	Canada	Ontario	NA	Toronto	NA	49.2606	-123.246	The University of British Columbia	Escherichia coli	NA	NA	NA	NA	NA	NA	NA	PRJNA516477	SRP184283	NA	SAMN10821601	SRS4337102	14/2/20	24/1/20	ESC_QA4415AA	Assembled	212	204006	5182235	Escherichia coli / Shigella;100.0%	71	19144	4.1	ESC_IB7726AA_AS	130730
ESC_IB7723AA_AS	No	ESC_QA4418AA	HVH_32_4_3773988_	SRR8541617;ILLUMINA;Paired;;SRX5343894	Human	2013	UPEC	Human	Human	Homo_sapiens; female; urine	2013	11	NA	NA	North America	Canada	Ontario	NA	Toronto	NA	43.5329	-80.2262	The University of British Columbia	Escherichia coli	NA	NA	NA	NA	NA	NA	NA	PRJNA516477	SRP184283	NA	SAMN10821458	SRS4337099	14/2/20	24/1/20	ESC_QA4418AA	Assembled	104	238257	5234331	Escherichia coli / Shigella;98.9%	141	13818	4.1	ESC_IB7723AA_AS	130734
ESC_IB7720AA_AS	No	ESC_QA4421AA	UMEA_3834_1	SRR8541620;ILLUMINA;Paired;;SRX5343891	Human	2013	UPEC	Human	Human	Homo_sapiens; female; urine	2013	3	NA	NA	North America	Canada	Ontario	NA	Toronto	NA	43.5329	-80.2262	The University of British Columbia	Escherichia coli	NA	NA	NA	NA	NA	NA	NA	PRJNA516477	SRP184283	NA	SAMN10821386	SRS4336908	14/2/20	24/1/20	ESC_QA4421AA	Assembled	101	263880	5178289	Escherichia coli / Shigella;100.0%	117	14474	4.1	ESC_IB7720AA_AS	130735
ESC_IB7718AA_AS	No	ESC_QA4423AA	ecoli_435	SRR8541622;ILLUMINA;Paired;;SRX5343889	Human	2014	UPEC	Human	Human	Homo_sapiens; female; urine	2014	8	NA	NA	North America	Canada	Ontario	NA	Toronto	NA	43.5329	-80.2262	The University of British Columbia	Escherichia coli	NA	NA	NA	NA	NA	NA	NA	PRJNA516477	SRP184283	NA	SAMN10821574	SRS4336906	14/2/20	24/1/20	ESC_QA4423AA	Assembled	217	604564	5121162	Escherichia coli / Shigella;100.0%	39	6388	4.1	ESC_IB7718AA_AS	130739
ESC_IB7713AA_AS	No	ESC_QA4428AA	HVH_199_4_5670322_	SRR8541627;ILLUMINA;Paired;;SRX5343884	Human	2014	UPEC	Human	Human	Homo_sapiens; female; urine	2014	9	NA	NA	North America	Canada	Ontario	NA	Toronto	NA	45.5048	-73.5772	The University of British Columbia	Escherichia coli	NA	NA	NA	NA	NA	NA	NA	PRJNA516477	SRP184283	NA	SAMN10821579	SRS4336510	14/2/20	24/1/20	ESC_QA4428AA	Assembled	354	360565	5169946	Escherichia coli / Shigella;100.0%	98	9593	4.1	ESC_IB7713AA_AS	130684
ESC_IB7712AA_AS	No	ESC_QA4429AA	H252	SRR8541628;ILLUMINA;Paired;;SRX5343883	Human	2014	UPEC	Human	Human	Homo_sapiens; female; urine	2014	9	NA	NA	North America	Canada	Ontario	NA	Toronto	NA	45.5048	-73.5772	The University of British Columbia	Escherichia coli	NA	NA	NA	NA	NA	NA	NA	PRJNA516477	SRP184283	NA	SAMN10821580	SRS4336901	14/2/20	24/1/20	ESC_QA4429AA	Assembled	253	360220	5124022	Escherichia coli / Shigella;100.0%	61	17181	4.1	ESC_IB7712AA_AS	130683
ESC_IB7708AA_AS	No	ESC_QA4433AA	ecoli_425	SRR8541632;ILLUMINA;Paired;;SRX5343879	Human	2013	UPEC	Human	Human	Homo_sapiens; female; urine	2013	11	NA	NA	North America	Canada	Ontario	NA	Toronto	NA	45.5048	-73.5772	The University of British Columbia	Escherichia coli	NA	NA	NA	NA	NA	NA	NA	PRJNA516477	SRP184283	NA	SAMN10821465	SRS4336507	14/2/20	24/1/20	ESC_QA4433AA	Assembled	352	458122	5121579	Escherichia coli / Shigella;100.0%	55	6956	4.1	ESC_IB7708AA_AS	130689
ESC_IB7693AA_AS	No	ESC_QA4448AA	UMEA_3834_1	SRR8541647;ILLUMINA;Paired;;SRX5343864	Human	2014	UPEC	Human	Human	Homo_sapiens; female; urine	2014	6	NA	NA	North America	Canada	Ontario	NA	Toronto	NA	43.5329	-80.2262	The University of British Columbia	Escherichia coli	NA	NA	NA	NA	NA	NA	NA	PRJNA516477	SRP184283	NA	SAMN10821565	SRS4336899	14/2/20	24/1/20	ESC_QA4448AA	Assembled	186	266464	5161451	Escherichia coli / Shigella;100.0%	77	11032	4.1	ESC_IB7693AA_AS	130702
ESC_IB7686AA_AS	No	ESC_QA4455AA	ecoli_088	SRR8541268;ILLUMINA;Paired;;SRX5343857	Human	2013	UPEC	Human	Human	Homo_sapiens; female; urine	2013	12	NA	NA	North America	Canada	Ontario	NA	Toronto	NA	49.2606	-123.246	The University of British Columbia	Escherichia coli	NA	NA	NA	NA	NA	NA	NA	PRJNA516477	SRP184283	NA	SAMN10821483	SRS4336490	14/2/20	24/1/20	ESC_QA4455AA	Assembled	46	399979	5054259	Escherichia coli / Shigella;97.78%	70	10277	4.1	ESC_IB7686AA_AS	130671
ESC_IB7683AA_AS	No	ESC_QA4458AA	UTI89	SRR8541271;ILLUMINA;Paired;;SRX5343854	Human	2013	UPEC	Human	Human	Homo_sapiens; female; urine	2013	12	NA	NA	North America	Canada	Ontario	NA	Toronto	NA	43.5329	-80.2262	The University of British Columbia	Escherichia coli	NA	NA	NA	NA	NA	NA	NA	PRJNA516477	SRP184283	NA	SAMN10821486	SRS4336487	14/2/20	24/1/20	ESC_QA4458AA	Assembled	78	340069	5294558	Escherichia coli / Shigella;95.66%	61	9803	4.1	ESC_IB7683AA_AS	130672
ESC_IB7682AA_AS	No	ESC_QA4459AA	HVH_199_4_5670322_	SRR8541272;ILLUMINA;Paired;;SRX5343853	Human	2014	UPEC	Human	Human	Homo_sapiens; female; urine	2014	11	NA	NA	North America	Canada	Ontario	NA	Toronto	NA	49.2606	-123.246	The University of British Columbia	Escherichia coli	NA	NA	NA	NA	NA	NA	NA	PRJNA516477	SRP184283	NA	SAMN10821631	SRS4336489	14/2/20	24/1/20	ESC_QA4459AA	Assembled	104	360153	5125131	Escherichia coli / Shigella;100.0%	57	7660	4.1	ESC_IB7682AA_AS	130673
ESC_IB7676AA_AS	No	ESC_QA4465AA	ecoli_030	SRR8541278;ILLUMINA;Paired;;SRX5343847	Human	2012	UPEC	Human	Human	Homo_sapiens; female; urine	2012	11	NA	NA	North America	Canada	Ontario	NA	Toronto	NA	49.2606	-123.246	The University of British Columbia	Escherichia coli	NA	NA	NA	NA	NA	NA	NA	PRJNA516477	SRP184283	NA	SAMN10821344	SRS4336481	14/2/20	24/1/20	ESC_QA4465AA	Assembled	35	326028	5083124	Escherichia coli / Shigella;98.11%	70	10396	4.1	ESC_IB7676AA_AS	130681
ESC_IB7673AA_AS	No	ESC_QA4468AA	ecoli_403	SRR8541281;ILLUMINA;Paired;;SRX5343844	Human	2012	UPEC	Human	Human	Homo_sapiens; female; urine	2012	11	NA	NA	North America	Canada	Ontario	NA	Toronto	NA	43.6629	-79.3957	The University of British Columbia	Escherichia coli	NA	NA	NA	NA	NA	NA	NA	PRJNA516477	SRP184283	NA	SAMN10821347	SRS4336478	14/2/20	24/1/20	ESC_QA4468AA	Assembled	266	279456	5259670	Escherichia coli / Shigella;100.0%	98	14359	4.1	ESC_IB7673AA_AS	130664
ESC_IB7669AA_AS	No	ESC_QA4472AA	KTE55	SRR8541285;ILLUMINA;Paired;;SRX5343840	Human	2012	UPEC	Human	Human	Homo_sapiens; female; urine	2012	11	NA	NA	North America	Canada	Ontario	NA	Toronto	NA	45.5048	-73.5772	The University of British Columbia	Escherichia coli	NA	NA	NA	NA	NA	NA	NA	PRJNA516477	SRP184283	NA	SAMN10821351	SRS4336474	14/2/20	24/1/20	ESC_QA4472AA	Assembled	346	230297	5119661	Escherichia coli / Shigella;100.0%	77	20479	4.1	ESC_IB7669AA_AS	130668
ESC_IB7668AA_AS	No	ESC_QA4473AA	HVH_199_4_5670322_	SRR8541286;ILLUMINA;Paired;;SRX5343839	Human	2012	UPEC	Human	Human	Homo_sapiens; female; urine	2012	12	NA	NA	North America	Canada	Ontario	NA	Toronto	NA	43.6629	-79.3957	The University of British Columbia	Escherichia coli	NA	NA	NA	NA	NA	NA	NA	PRJNA516477	SRP184283	NA	SAMN10821352	SRS4336473	14/2/20	24/1/20	ESC_QA4473AA	Assembled	250	360347	5041867	Escherichia coli / Shigella;100.0%	47	6648	4.1	ESC_IB7668AA_AS	130665
ESC_IB7656AA_AS	No	ESC_QA4485AA	ecoli_253	SRR8541298;ILLUMINA;Paired;;SRX5343827	Human	2013	UPEC	Human	Human	Homo_sapiens; female; urine	2013	3	NA	NA	North America	Canada	Ontario	NA	Toronto	NA	43.5329	-80.2262	The University of British Columbia	Escherichia coli	NA	NA	NA	NA	NA	NA	NA	PRJNA516477	SRP184283	NA	SAMN10821387	SRS4336461	14/2/20	24/1/20	ESC_QA4485AA	Assembled	77	346030	5070164	Escherichia coli / Shigella;100.0%	80	7960	4.1	ESC_IB7656AA_AS	130636
ESC_IB7649AA_AS	No	ESC_QA4492AA	HVH_199_4_5670322_	SRR8541305;ILLUMINA;Paired;;SRX5343820	Human	2014	UPEC	Human	Human	Homo_sapiens; female; urine	2014	3	NA	NA	North America	Canada	Ontario	NA	Toronto	NA	43.5329	-80.2262	The University of British Columbia	Escherichia coli	NA	NA	NA	NA	NA	NA	NA	PRJNA516477	SRP184283	NA	SAMN10821528	SRS4336454	14/2/20	24/1/20	ESC_QA4492AA	Assembled	191	360571	5143693	Escherichia coli / Shigella;100.0%	61	6885	4.1	ESC_IB7649AA_AS	130638
ESC_IB7639AA_AS	No	ESC_QA4502AA	HVH_203_4_3126218_	SRR8541315;ILLUMINA;Paired;;SRX5343810	Human	2014	UPEC	Human	Human	Homo_sapiens; female; urine	2014	11	NA	NA	North America	Canada	Ontario	NA	Toronto	NA	43.5329	-80.2262	The University of British Columbia	Escherichia coli	NA	NA	NA	NA	NA	NA	NA	PRJNA516477	SRP184283	NA	SAMN10821629	SRS4336444	14/2/20	24/1/20	ESC_QA4502AA	Assembled	125	182464	5156188	Escherichia coli / Shigella;97.67%	115	35595	4.1	ESC_IB7639AA_AS	130650
ESC_IB7635AA_AS	No	ESC_QA4506AA	KTE55	SRR8541319;ILLUMINA;Paired;;SRX5343806	Human	2013	UPEC	Human	Human	Homo_sapiens; female; urine	2013	8	NA	NA	North America	Canada	Ontario	NA	Toronto	NA	49.2606	-123.246	The University of British Columbia	Escherichia coli	NA	NA	NA	NA	NA	NA	NA	PRJNA516477	SRP184283	NA	SAMN10821418	SRS4336440	14/2/20	24/1/20	ESC_QA4506AA	Assembled	274	268775	5093420	Escherichia coli / Shigella;98.0%	61	6598	4.1	ESC_IB7635AA_AS	130602
ESC_IB7632AA_AS	No	ESC_QA4509AA	UMEA_3834_1	SRR8541322;ILLUMINA;Paired;;SRX5343803	Human	2013	UPEC	Human	Human	Homo_sapiens; female; urine	2013	9	NA	NA	North America	Canada	Ontario	NA	Toronto	NA	43.5329	-80.2262	The University of British Columbia	Escherichia coli	NA	NA	NA	NA	NA	NA	NA	PRJNA516477	SRP184283	NA	SAMN10821419	SRS4336438	14/2/20	24/1/20	ESC_QA4509AA	Assembled	80	191762	5247884	Escherichia coli / Shigella;100.0%	158	17058	4.1	ESC_IB7632AA_AS	130607
ESC_IB7630AA_AS	No	ESC_QA4511AA	BIDMC_65	SRR8541324;ILLUMINA;Paired;;SRX5343801	Human	2013	UPEC	Human	Human	Homo_sapiens; female; urine	2013	7	NA	NA	North America	Canada	Ontario	NA	Toronto	NA	49.2606	-123.246	The University of British Columbia	Escherichia coli	NA	NA	NA	NA	NA	NA	NA	PRJNA516477	SRP184283	NA	SAMN10821413	SRS4336434	14/2/20	24/1/20	ESC_QA4511AA	Assembled	36	281911	5046839	Escherichia coli / Shigella;100.0%	55	8276	4.1	ESC_IB7630AA_AS	130609
ESC_IB7625AA_AS	No	ESC_QA4516AA	KTE240	SRR8541329;ILLUMINA;Paired;;SRX5343796	Human	2012	UPEC	Human	Human	Homo_sapiens; female; urine	2012	11	NA	NA	North America	Canada	Ontario	NA	Toronto	NA	43.5329	-80.2262	The University of British Columbia	Escherichia coli	NA	NA	NA	NA	NA	NA	NA	PRJNA516477	SRP184283	NA	SAMN10821309	SRS4336430	14/2/20	24/1/20	ESC_QA4516AA	Assembled	377	204003	4969358	Escherichia coli / Shigella;98.22%	78	12681	4.1	ESC_IB7625AA_AS	130612
ESC_IB7615AA_AS	No	ESC_QA4526AA	ecoli_396	SRR8541339;ILLUMINA;Paired;;SRX5343786	Human	2015	UPEC	Human	Human	Homo_sapiens; female; urine	2015	2	NA	NA	North America	Canada	Ontario	NA	Toronto	NA	49.2606	-123.246	The University of British Columbia	Escherichia coli	NA	NA	NA	NA	NA	NA	NA	PRJNA516477	SRP184283	NA	SAMN10821654	SRS4336420	14/2/20	24/1/20	ESC_QA4526AA	Assembled	314	360223	5064212	Escherichia coli / Shigella;100.0%	46	6671	4.1	ESC_IB7615AA_AS	130621
ESC_IB7611AA_AS	No	ESC_QA4530AA	ecoli_202	SRR8541343;ILLUMINA;Paired;;SRX5343782	Human	2015	UPEC	Human	Human	Homo_sapiens; female; urine	2015	3	NA	NA	North America	Canada	Ontario	NA	Toronto	NA	43.5329	-80.2262	The University of British Columbia	Escherichia coli	NA	NA	NA	NA	NA	NA	NA	PRJNA516477	SRP184283	NA	SAMN10821658	SRS4336893	14/2/20	24/1/20	ESC_QA4530AA	Assembled	171	267675	5164597	Escherichia coli / Shigella;98.18%	73	8762	4.1	ESC_IB7611AA_AS	130625
ESC_IB7609AA_AS	No	ESC_QA4532AA	ecoli_203	SRR8541345;ILLUMINA;Paired;;SRX5343780	Human	2015	UPEC	Human	Human	Homo_sapiens; female; urine	2015	3	NA	NA	North America	Canada	Ontario	NA	Toronto	NA	43.5329	-80.2262	The University of British Columbia	Escherichia coli	NA	NA	NA	NA	NA	NA	NA	PRJNA516477	SRP184283	NA	SAMN10821662	SRS4336890	14/2/20	24/1/20	ESC_QA4532AA	Assembled	41	310329	5072649	Escherichia coli / Shigella;100.0%	52	13750	4.1	ESC_IB7609AA_AS	130628
ESC_IB7604AA_AS	No	ESC_QA4537AA	RS218	SRR8541350;ILLUMINA;Paired;;SRX5343775	Human	2013	UPEC	Human	Human	Homo_sapiens; female; urine	2013	6	NA	NA	North America	Canada	Ontario	NA	Toronto	NA	43.6629	-79.3957	The University of British Columbia	Escherichia coli	NA	NA	NA	NA	NA	NA	NA	PRJNA516477	SRP184283	NA	SAMN10821410	SRS4336885	14/2/20	24/1/20	ESC_QA4537AA	Assembled	281	268734	5132661	Escherichia coli / Shigella;98.44%	87	8552	4.1	ESC_IB7604AA_AS	130631
ESC_IB7597AA_AS	No	ESC_QA4544AA	PMV_1	SRR8541357;ILLUMINA;Paired;;SRX5343768	Human	2014	UPEC	Human	Human	Homo_sapiens; female; urine	2014	9	NA	NA	North America	Canada	Ontario	NA	Toronto	NA	49.2606	-123.246	The University of British Columbia	Escherichia coli	NA	NA	NA	NA	NA	NA	NA	PRJNA516477	SRP184283	NA	SAMN10821588	SRS4336878	14/2/20	24/1/20	ESC_QA4544AA	Assembled	80	276892	5109376	Escherichia coli / Shigella;100.0%	131	13881	4.1	ESC_IB7597AA_AS	130590
ESC_IB7591AA_AS	No	ESC_QA4550AA	RS218	SRR8541363;ILLUMINA;Paired;;SRX5343762	Human	2014	UPEC	Human	Human	Homo_sapiens; female; urine	2014	1	NA	NA	North America	Canada	Ontario	NA	Toronto	NA	43.5329	-80.2262	The University of British Columbia	Escherichia coli	NA	NA	NA	NA	NA	NA	NA	PRJNA516477	SRP184283	NA	SAMN10821501	SRS4336872	14/2/20	24/1/20	ESC_QA4550AA	Assembled	63	235251	5095516	Escherichia coli / Shigella;98.46%	83	8174	4.1	ESC_IB7591AA_AS	130545
ESC_IB7582AA_AS	No	ESC_QA4559AA	RS218	SRR8541372;ILLUMINA;Paired;;SRX5343753	Human	2013	UPEC	Human	Human	Homo_sapiens; female; urine	2013	11	NA	NA	North America	Canada	Ontario	NA	Toronto	NA	43.5329	-80.2262	The University of British Columbia	Escherichia coli	NA	NA	NA	NA	NA	NA	NA	PRJNA516477	SRP184283	NA	SAMN10821461	SRS4336863	14/2/20	24/1/20	ESC_QA4559AA	Assembled	195	240772	5175136	Escherichia coli / Shigella;98.7%	107	7200	4.1	ESC_IB7582AA_AS	130555
ESC_IB7576AA_AS	No	ESC_QA4565AA	UTI89	SRR8541378;ILLUMINA;Paired;;SRX5343747	Human	2014	UPEC	Human	Human	Homo_sapiens; female; urine	2014	1	NA	NA	North America	Canada	Ontario	NA	Toronto	NA	44.6316	-63.5822	The University of British Columbia	Escherichia coli	NA	NA	NA	NA	NA	NA	NA	PRJNA516477	SRP184283	NA	SAMN10821500	SRS4336414	14/2/20	24/1/20	ESC_QA4565AA	Assembled	53	240494	5110649	Escherichia coli / Shigella;100.0%	103	16081	4.1	ESC_IB7576AA_AS	130561
ESC_IB7574AA_AS	No	ESC_QA4567AA	ecoli_411	SRR8541380;ILLUMINA;Paired;;SRX5343745	Human	2013	UPEC	Human	Human	Homo_sapiens; female; urine	2013	3	NA	NA	North America	Canada	Ontario	NA	Toronto	NA	45.5048	-73.5772	The University of British Columbia	Escherichia coli	NA	NA	NA	NA	NA	NA	NA	PRJNA516477	SRP184283	NA	SAMN10821392	SRS4336412	14/2/20	24/1/20	ESC_QA4567AA	Assembled	284	360383	5089200	Escherichia coli / Shigella;100.0%	62	7581	4.1	ESC_IB7574AA_AS	130564
ESC_IB7572AA_AS	No	ESC_QA4569AA	ecoli_085	SRR8541382;ILLUMINA;Paired;;SRX5343743	Human	2013	UPEC	Human	Human	Homo_sapiens; female; urine	2013	12	NA	NA	North America	Canada	Ontario	NA	Toronto	NA	49.2606	-123.246	The University of British Columbia	Escherichia coli	NA	NA	NA	NA	NA	NA	NA	PRJNA516477	SRP184283	NA	SAMN10821481	SRS4336410	14/2/20	24/1/20	ESC_QA4569AA	Assembled	28	405870	5108166	Escherichia coli / Shigella;100.0%	56	18871	4.1	ESC_IB7572AA_AS	130566
ESC_IB7571AA_AS	No	ESC_QA4570AA	KTE229	SRR8541383;ILLUMINA;Paired;;SRX5343742	Human	2013	UPEC	Human	Human	Homo_sapiens; female; urine	2013	11	NA	NA	North America	Canada	Ontario	NA	Toronto	NA	43.5329	-80.2262	The University of British Columbia	Escherichia coli	NA	NA	NA	NA	NA	NA	NA	PRJNA516477	SRP184283	NA	SAMN10821476	SRS4336409	14/2/20	24/1/20	ESC_QA4570AA	Assembled	81	358209	5534358	Escherichia coli / Shigella;96.88%	94	20968	4.1	ESC_IB7571AA_AS	130565
ESC_IB7561AA_AS	No	ESC_QA4580AA	ecoli_447	SRR8541393;ILLUMINA;Paired;;SRX5343732	Human	2014	UPEC	Human	Human	Homo_sapiens; female; urine	2014	2	NA	NA	North America	Canada	Ontario	NA	Toronto	NA	45.5048	-73.5772	The University of British Columbia	Escherichia coli	NA	NA	NA	NA	NA	NA	NA	PRJNA516477	SRP184283	NA	SAMN10821519	SRS4336399	14/2/20	24/1/20	ESC_QA4580AA	Assembled	291	360398	5107031	Escherichia coli / Shigella;100.0%	44	7879	4.1	ESC_IB7561AA_AS	130576
ESC_IB7548AA_AS	No	ESC_QA4593AA	ecoli_041	SRR8541406;ILLUMINA;Paired;;SRX5343719	Human	2012	UPEC	Human	Human	Homo_sapiens; female; urine	2012	12	NA	NA	North America	Canada	Ontario	NA	Toronto	NA	49.2606	-123.246	The University of British Columbia	Escherichia coli	NA	NA	NA	NA	NA	NA	NA	PRJNA516477	SRP184283	NA	SAMN10821355	SRS4336392	14/2/20	24/1/20	ESC_QA4593AA	Assembled	42	357984	5054227	Escherichia coli / Shigella;100.0%	71	10815	4.1	ESC_IB7548AA_AS	130584
ESC_IB7542AA_AS	No	ESC_QA4599AA	KTE118	SRR8541412;ILLUMINA;Paired;;SRX5343713	Human	2014	UPEC	Human	Human	Homo_sapiens; female; urine	2014	4	NA	NA	North America	Canada	Ontario	NA	Toronto	NA	45.5048	-73.5772	The University of British Columbia	Escherichia coli	NA	NA	NA	NA	NA	NA	NA	PRJNA516477	SRP184283	NA	SAMN10821549	SRS4336390	14/2/20	24/1/20	ESC_QA4599AA	Assembled	244	358039	5207125	Escherichia coli / Shigella;97.87%	63	6897	4.1	ESC_IB7542AA_AS	130529
ESC_IB7532AA_AS	No	ESC_QA4609AA	ecoli_356	SRR8541422;ILLUMINA;Paired;;SRX5343703	Human	2014	UPEC	Human	Human	Homo_sapiens; female; urine	2014	10	NA	NA	North America	Canada	Ontario	NA	Toronto	NA	45.5048	-73.5772	The University of British Columbia	Escherichia coli	NA	NA	NA	NA	NA	NA	NA	PRJNA516477	SRP184283	NA	SAMN10821615	SRS4336376	14/2/20	24/1/20	ESC_QA4609AA	Assembled	404	282235	5199001	Escherichia coli / Shigella;98.34%	88	12876	4.1	ESC_IB7532AA_AS	130522
ESC_IB7531AA_AS	No	ESC_QA4610AA	ecoli_313	SRR8541423;ILLUMINA;Paired;;SRX5343702	Human	2014	UPEC	Human	Human	Homo_sapiens; female; urine	2014	10	NA	NA	North America	Canada	Ontario	NA	Toronto	NA	43.5329	-80.2262	The University of British Columbia	Escherichia coli	NA	NA	NA	NA	NA	NA	NA	PRJNA516477	SRP184283	NA	SAMN10821614	SRS4336375	14/2/20	24/1/20	ESC_QA4610AA	Assembled	301	458414	5064029	Escherichia coli / Shigella;100.0%	52	6847	4.1	ESC_IB7531AA_AS	130521
ESC_IB7529AA_AS	No	ESC_QA4612AA	IHE3034	SRR8541425;ILLUMINA;Paired;;SRX5343700	Human	2014	UPEC	Human	Human	Homo_sapiens; female; urine	2014	11	NA	NA	North America	Canada	Ontario	NA	Toronto	NA	45.5048	-73.5772	The University of British Columbia	Escherichia coli	NA	NA	NA	NA	NA	NA	NA	PRJNA516477	SRP184283	NA	SAMN10821622	SRS4336373	14/2/20	24/1/20	ESC_QA4612AA	Assembled	335	320537	5181040	Escherichia coli / Shigella;100.0%	93	6738	4.1	ESC_IB7529AA_AS	130539
ESC_IB7528AA_AS	No	ESC_QA4613AA	ecoli_299	SRR8541426;ILLUMINA;Paired;;SRX5343699	Human	2014	UPEC	Human	Human	Homo_sapiens; female; urine	2014	11	NA	NA	North America	Canada	Ontario	NA	Toronto	NA	45.5048	-73.5772	The University of British Columbia	Escherichia coli	NA	NA	NA	NA	NA	NA	NA	PRJNA516477	SRP184283	NA	SAMN10821621	SRS4336372	14/2/20	24/1/20	ESC_QA4613AA	Assembled	304	458337	5181549	Escherichia coli / Shigella;100.0%	47	7441	4.1	ESC_IB7528AA_AS	130540
ESC_IB7523AA_AS	No	ESC_QA4618AA	ecoli_213	SRR8541431;ILLUMINA;Paired;;SRX5343694	Human	2013	UPEC	Human	Human	Homo_sapiens; female; urine	2013	9	NA	NA	North America	Canada	Ontario	NA	Toronto	NA	43.5329	-80.2262	The University of British Columbia	Escherichia coli	NA	NA	NA	NA	NA	NA	NA	PRJNA516477	SRP184283	NA	SAMN10821445	SRS4336367	14/2/20	24/1/20	ESC_QA4618AA	Assembled	91	360269	5200894	Escherichia coli / Shigella;100.0%	72	9361	4.1	ESC_IB7523AA_AS	130508
ESC_IB7519AA_AS	No	ESC_QA4622AA	RS218	SRR8541435;ILLUMINA;Paired;;SRX5343690	Human	2013	UPEC	Human	Human	Homo_sapiens; female; urine	2013	10	NA	NA	North America	Canada	Ontario	NA	Toronto	NA	43.6629	-79.3957	The University of British Columbia	Escherichia coli	NA	NA	NA	NA	NA	NA	NA	PRJNA516477	SRP184283	NA	SAMN10821449	SRS4336364	14/2/20	24/1/20	ESC_QA4622AA	Assembled	417	353923	5119518	Escherichia coli / Shigella;97.73%	55	6388	4.1	ESC_IB7519AA_AS	130510
ESC_IB7517AA_AS	No	ESC_QA4624AA	ecoli_326	SRR8541437;ILLUMINA;Paired;;SRX5343688	Human	2014	UPEC	Human	Human	Homo_sapiens; female; urine	2014	8	NA	NA	North America	Canada	Ontario	NA	Toronto	NA	45.5048	-73.5772	The University of British Columbia	Escherichia coli	NA	NA	NA	NA	NA	NA	NA	PRJNA516477	SRP184283	NA	SAMN10821572	SRS4336361	14/2/20	24/1/20	ESC_QA4624AA	Assembled	191	278345	5105039	Escherichia coli / Shigella;98.0%	62	10097	4.1	ESC_IB7517AA_AS	130512
ESC_IB7516AA_AS	No	ESC_QA4625AA	ecoli_349	SRR8541438;ILLUMINA;Paired;;SRX5343687	Human	2012	UPEC	Human	Human	Homo_sapiens; female; urine	2012	11	NA	NA	North America	Canada	Ontario	NA	Toronto	NA	49.2606	-123.246	The University of British Columbia	Escherichia coli	NA	NA	NA	NA	NA	NA	NA	PRJNA516477	SRP184283	NA	SAMN10821314	SRS4336359	14/2/20	24/1/20	ESC_QA4625AA	Assembled	223	284271	5205044	Escherichia coli / Shigella;98.55%	112	16832	4.1	ESC_IB7516AA_AS	130513
ESC_IB7499AA_AS	No	ESC_QA4642AA	UMEA_3632_1	SRR8541455;ILLUMINA;Paired;;SRX5343670	Human	2013	UPEC	Human	Human	Homo_sapiens; female; urine	2013	4	NA	NA	North America	Canada	Ontario	NA	Toronto	NA	49.2606	-123.246	The University of British Columbia	Escherichia coli	NA	NA	NA	NA	NA	NA	NA	PRJNA516477	SRP184283	NA	SAMN10821397	SRS4336343	14/2/20	24/1/20	ESC_QA4642AA	Assembled	324	211154	5215522	Escherichia coli / Shigella;98.63%	90	33246	4.1	ESC_IB7499AA_AS	130463
ESC_IB7490AA_AS	No	ESC_QA4651AA	HVH_199_4_5670322_	SRR8541464;ILLUMINA;Paired;;SRX5343661	Human	2012	UPEC	Human	Human	Homo_sapiens; female; urine	2012	10	NA	NA	North America	Canada	Ontario	NA	Toronto	NA	45.5048	-73.5772	The University of British Columbia	Escherichia coli	NA	NA	NA	NA	NA	NA	NA	PRJNA516477	SRP184283	NA	SAMN10821299	SRS4336334	14/2/20	24/1/20	ESC_QA4651AA	Assembled	191	332120	5156365	Escherichia coli / Shigella;97.96%	65	8200	4.1	ESC_IB7490AA_AS	130474
ESC_IB7486AA_AS	No	ESC_QA4655AA	ecoli_369	SRR8541468;ILLUMINA;Paired;;SRX5343657	Human	2014	UPEC	Human	Human	Homo_sapiens; female; urine	2014	1	NA	NA	North America	Canada	Ontario	NA	Toronto	NA	49.2606	-123.246	The University of British Columbia	Escherichia coli	NA	NA	NA	NA	NA	NA	NA	PRJNA516477	SRP184283	NA	SAMN10821510	SRS4336330	14/2/20	24/1/20	ESC_QA4655AA	Assembled	349	353640	5086160	Escherichia coli / Shigella;98.12%	67	7244	4.1	ESC_IB7486AA_AS	130520
ESC_IB7473AA_AS	No	ESC_QA4668AA	ecoli_523	SRR8541481;ILLUMINA;Paired;;SRX5343644	Human	2015	UPEC	Human	Human	Homo_sapiens; female; urine	2015	2	NA	NA	North America	Canada	Ontario	NA	Toronto	NA	45.5048	-73.5772	The University of British Columbia	Escherichia coli	NA	NA	NA	NA	NA	NA	NA	PRJNA516477	SRP184283	NA	SAMN10821646	SRS4336317	14/2/20	24/1/20	ESC_QA4668AA	Assembled	191	458337	5185177	Escherichia coli / Shigella;97.73%	57	7313	4.1	ESC_IB7473AA_AS	130489
ESC_IB7469AA_AS	No	ESC_QA4672AA	HVH_3_4_7276001_	SRR8541485;ILLUMINA;Paired;;SRX5343640	Human	2013	UPEC	Human	Human	Homo_sapiens; female; urine	2013	9	NA	NA	North America	Canada	Ontario	NA	Toronto	NA	43.5329	-80.2262	The University of British Columbia	Escherichia coli	NA	NA	NA	NA	NA	NA	NA	PRJNA516477	SRP184283	NA	SAMN10821433	SRS4336313	14/2/20	24/1/20	ESC_QA4672AA	Assembled	96	269271	5035311	Escherichia coli / Shigella;100.0%	76	10014	4.1	ESC_IB7469AA_AS	130493
ESC_IB7465AA_AS	No	ESC_QA4676AA	KTE240	SRR8541489;ILLUMINA;Paired;;SRX5343636	Human	2013	UPEC	Human	Human	Homo_sapiens; female; urine	2013	2	NA	NA	North America	Canada	Ontario	NA	Toronto	NA	49.2606	-123.246	The University of British Columbia	Escherichia coli	NA	NA	NA	NA	NA	NA	NA	PRJNA516477	SRP184283	NA	SAMN10821375	SRS4336310	14/2/20	24/1/20	ESC_QA4676AA	Assembled	254	180782	5225825	Escherichia coli / Shigella;97.26%	145	31113	4.1	ESC_IB7465AA_AS	130496
ESC_IB7463AA_AS	No	ESC_QA4678AA	UMEA_3632_1	SRR8541491;ILLUMINA;Paired;;SRX5343634	Human	2013	UPEC	Human	Human	Homo_sapiens; female; urine	2013	2	NA	NA	North America	Canada	Ontario	NA	Toronto	NA	49.2606	-123.246	The University of British Columbia	Escherichia coli	NA	NA	NA	NA	NA	NA	NA	PRJNA516477	SRP184283	NA	SAMN10821373	SRS4336307	14/2/20	24/1/20	ESC_QA4678AA	Assembled	26	263476	5213634	Escherichia coli / Shigella;96.62%	73	41806	4.1	ESC_IB7463AA_AS	130499
ESC_IB7459AA_AS	No	ESC_QA4682AA	ecoli_473	SRR8541495;ILLUMINA;Paired;;SRX5343630	Human	2013	UPEC	Human	Human	Homo_sapiens; female; urine	2013	1	NA	NA	North America	Canada	Ontario	NA	Toronto	NA	45.5048	-73.5772	The University of British Columbia	Escherichia coli	NA	NA	NA	NA	NA	NA	NA	PRJNA516477	SRP184283	NA	SAMN10821377	SRS4336303	14/2/20	24/1/20	ESC_QA4682AA	Assembled	287	360226	5127174	Escherichia coli / Shigella;100.0%	59	6967	4.1	ESC_IB7459AA_AS	130502
ESC_IB7449AA_AS	No	ESC_QA4692AA	HVH_199_4_5670322_	SRR8541505;ILLUMINA;Paired;;SRX5343620	Human	2013	UPEC	Human	Human	Homo_sapiens; female; urine	2013	1	NA	NA	North America	Canada	Ontario	NA	Toronto	NA	43.5329	-80.2262	The University of British Columbia	Escherichia coli	NA	NA	NA	NA	NA	NA	NA	PRJNA516477	SRP184283	NA	SAMN10821366	SRS4336293	14/2/20	24/1/20	ESC_QA4692AA	Assembled	90	360157	5075680	Escherichia coli / Shigella;100.0%	83	8859	4.1	ESC_IB7449AA_AS	130452
ESC_IB7443AA_AS	No	ESC_QA4698AA	HVH_104_4_6977960_	SRR8541511;ILLUMINA;Paired;;SRX5343614	Human	2015	UPEC	Human	Human	Homo_sapiens; female; urine	2015	4	NA	NA	North America	Canada	Ontario	NA	Toronto	NA	49.2606	-123.246	The University of British Columbia	Escherichia coli	NA	NA	NA	NA	NA	NA	NA	PRJNA516477	SRP184283	NA	SAMN10821675	SRS4336287	14/2/20	24/1/20	ESC_QA4698AA	Assembled	106	355937	5212586	Escherichia coli / Shigella;100.0%	101	7972	4.1	ESC_IB7443AA_AS	130431
ESC_IB7438AA_AS	No	ESC_QA4703AA	ecoli_367	SRR8541516;ILLUMINA;Paired;;SRX5343609	Human	2014	UPEC	Human	Human	Homo_sapiens; female; urine	2014	10	NA	NA	North America	Canada	Ontario	NA	Toronto	NA	49.2606	-123.246	The University of British Columbia	Escherichia coli	NA	NA	NA	NA	NA	NA	NA	PRJNA516477	SRP184283	NA	SAMN10821603	SRS4336282	14/2/20	24/1/20	ESC_QA4703AA	Assembled	275	482202	5121367	Escherichia coli / Shigella;100.0%	40	9133	4.1	ESC_IB7438AA_AS	130437
ESC_IB7433AA_AS	No	ESC_QA4708AA	ecoli_311	SRR8541521;ILLUMINA;Paired;;SRX5343604	Human	2014	UPEC	Human	Human	Homo_sapiens; female; urine	2014	10	NA	NA	North America	Canada	Ontario	NA	Toronto	NA	45.5048	-73.5772	The University of British Columbia	Escherichia coli	NA	NA	NA	NA	NA	NA	NA	PRJNA516477	SRP184283	NA	SAMN10821608	SRS4336277	14/2/20	24/1/20	ESC_QA4708AA	Assembled	326	360398	5221853	Escherichia coli / Shigella;100.0%	61	7804	4.1	ESC_IB7433AA_AS	130385
ESC_IB7431AA_AS	No	ESC_QA4710AA	KTE118	SRR8541523;ILLUMINA;Paired;;SRX5343602	Human	2014	UPEC	Human	Human	Homo_sapiens; female; urine	2014	10	NA	NA	North America	Canada	Ontario	NA	Toronto	NA	49.2606	-123.246	The University of British Columbia	Escherichia coli	NA	NA	NA	NA	NA	NA	NA	PRJNA516477	SRP184283	NA	SAMN10821611	SRS4336275	14/2/20	24/1/20	ESC_QA4710AA	Assembled	99	358036	5154926	Escherichia coli / Shigella;97.96%	72	8636	4.1	ESC_IB7431AA_AS	130387
ESC_IB7420AA_AS	No	ESC_QA4721AA	UMEA_3834_1	SRR8541534;ILLUMINA;Paired;;SRX5343591	Human	2014	UPEC	Human	Human	Homo_sapiens; female; urine	2014	5	NA	NA	North America	Canada	Ontario	NA	Toronto	NA	49.2606	-123.246	The University of British Columbia	Escherichia coli	NA	NA	NA	NA	NA	NA	NA	PRJNA516477	SRP184283	NA	SAMN10821559	SRS4336264	14/2/20	24/1/20	ESC_QA4721AA	Assembled	96	267675	5220187	Escherichia coli / Shigella;100.0%	117	13594	4.1	ESC_IB7420AA_AS	130392
ESC_IB7413AA_AS	No	ESC_QA4728AA	KTE240	SRR8541541;ILLUMINA;Paired;;SRX5343584	Human	2014	UPEC	Human	Human	Homo_sapiens; female; urine	2014	4	NA	NA	North America	Canada	Ontario	NA	Toronto	NA	45.5048	-73.5772	The University of British Columbia	Escherichia coli	NA	NA	NA	NA	NA	NA	NA	PRJNA516477	SRP184283	NA	SAMN10821554	SRS4336257	14/2/20	24/1/20	ESC_QA4728AA	Assembled	329	268788	5015902	Escherichia coli / Shigella;98.28%	76	7843	4.1	ESC_IB7413AA_AS	130402
ESC_IB7386AA_AS	No	ESC_QA4755AA	ecoli_513	SRR8541568;ILLUMINA;Paired;;SRX5343557	Human	2015	UPEC	Human	Human	Homo_sapiens; female; urine	2015	1	NA	NA	North America	Canada	Ontario	NA	Toronto	NA	45.5048	-73.5772	The University of British Columbia	Escherichia coli	NA	NA	NA	NA	NA	NA	NA	PRJNA516477	SRP184283	NA	SAMN10821642	SRS4336839	14/2/20	24/1/20	ESC_QA4755AA	Assembled	233	261732	5096020	Escherichia coli / Shigella;100.0%	96	28201	4.1	ESC_IB7386AA_AS	130425
ESC_IB7375AA_AS	No	ESC_QA4766AA	BIDMC_49a	SRR8541576;ILLUMINA;Paired;;SRX5343549	Human	2014	UPEC	Human	Human	Homo_sapiens; female; urine	2014	12	NA	NA	North America	Canada	Ontario	NA	Toronto	NA	45.5048	-73.5772	The University of British Columbia	Escherichia coli	NA	NA	NA	NA	NA	NA	NA	PRJNA516477	SRP184283	NA	SAMN10821634	SRS4336243	14/2/20	24/1/20	ESC_QA4766AA	Assembled	458	268937	4970332	Escherichia coli / Shigella;100.0%	76	13331	4.1	ESC_IB7375AA_AS	130382
ESC_IB7362AA_AS	No	ESC_QA4779AA	ecoli_246	SRR8541589;ILLUMINA;Paired;;SRX5343536	Human	2013	UPEC	Human	Human	Homo_sapiens; female; urine	2013	9	NA	NA	North America	Canada	Ontario	NA	Toronto	NA	43.5329	-80.2262	The University of British Columbia	Escherichia coli	NA	NA	NA	NA	NA	NA	NA	PRJNA516477	SRP184283	NA	SAMN10821426	SRS4336230	14/2/20	24/1/20	ESC_QA4779AA	Assembled	102	355098	5197909	Escherichia coli / Shigella;100.0%	77	44693	4.1	ESC_IB7362AA_AS	130346
ESC_IB6797AA_AS	No	ESC_QA5510AA	EC12-7389	SRR3110019;ILLUMINA;Paired;;SRX1538482	Human	2012	Faecal	Human	Human	Homo sapiens; Age: 11; male; feces; Solid - Stool; Clinical; human (Homo Sapiens); animal - feces	2012	10	NA	NA	North America	Canada	Quebec	NA	NA	NA	45.4039	-73.9525	National Microbiology Laboratory	Escherichia coli	NA	O2:H Non-Motile	NA	NA	NA	NA	NA	PRJNA301341	SRP068668	NA	SAMN04254595	SRS1254974	14/2/20	12/1/17	ESC_QA5510AA	Assembled	162	204008	5268732	Escherichia coli / Shigella;97.67%	132	32265	4.1	ESC_IB6797AA_AS	129890
ESC_IB9074AA_AS	No	ESC_QA5699AA	SCHI0016.S.176	SRR11094175;ILLUMINA;Paired;;SRX7733043	Human	2018	NA	Human	Human	Homo sapiens; swab	2018	3	NA	NA	Oceania	Australia	Queensland	Sunshine Coast	NA	NA	-26.74	153.11	University of the Sunshine Coast	Escherichia coli	NA	NA	NA	NA	NA	NA	NA	PRJNA606985	SRP249665	NA	SAMN14118518	SRS6153421	17/2/20	17/2/20	ESC_QA5699AA	Assembled	343	204004	5092100	Escherichia coli / Shigella;98.57%	81	23910	4.1	ESC_IB9074AA_AS	131481
ESC_JB5829AA_AS	No	ESC_QA7498AA	MMMOSAM:c03a5bc6-25c8-47ab-9836-921a26fbf788	SRR11281519;ILLUMINA;Paired;;SRX7887771	Human	2017	NA	Human	Human	Homo sapiens; clinical sample	2017	3	NA	NA	Europe	United Kingdom	England	Oxfordshire	Oxford	NA	NA	NA	Modernising Medical Microbiology, NDM, Oxford University	Escherichia coli	NA	NA	NA	NA	NA	NA	NA	PRJNA604975	SRP247747	NA	SAMN14345043	SRS6297299	11/3/20	10/3/20	ESC_QA7498AA	Assembled	166	458199	5075859	Escherichia coli / Shigella;100.0%	38	6384	4.1	ESC_JB5829AA_AS	132787
ESC_JB8253AA_AS	No	ESC_QA8060AA	LP250ESB	SRR11341594;ILLUMINA;Paired;;SRX7944784	Environment	2019	Environmental	Wild Animal	Avian	Eudyptula minor	2019	10	NA	NA	Oceania	Australia	South Australia	NA	NA	NA	NA	NA	Murdoch University	Escherichia coli	NA	NA	NA	NA	NA	NA	NA	PRJNA613145	SRP253145	NA	SAMN14395273	SRS6331621	20/3/20	18/3/20	ESC_QA8060AA	Assembled	133	174844	5224883	Escherichia coli / Shigella;98.75%	98	25949	4.1	ESC_JB8253AA_AS	133341
ESC_JB8359AA_AS	No	ESC_QA8269AA	LSQ49	SRR11354624;ILLUMINA;Paired;;SRX7956495	Human	2012	NA	Human	Human	Homo sapiens; throat swab	2012	NA	NA	NA	Asia	China	Tianjin	NA	Tianjin	NA	NA	NA	Nankai University	Escherichia coli	NA	NA	NA	NA	NA	NA	NA	PRJNA613174	SRP253390	NA	SAMN14395480	SRS6342670	20/3/20	20/3/20	ESC_QA8269AA	Assembled	307	269064	5210539	Escherichia coli / Shigella;98.48%	106	12175	4.1	ESC_JB8359AA_AS	133372
ESC_JB8358AA_AS	No	ESC_QA8270AA	LSQ48	SRR11354625;ILLUMINA;Paired;;SRX7956494	Human	2011	UPEC	Human	Human	Homo sapiens; urine	2011	NA	NA	NA	Asia	China	Tianjin	NA	Tianjin	NA	NA	NA	Nankai University	Escherichia coli	NA	NA	NA	NA	NA	NA	NA	PRJNA613174	SRP253390	NA	SAMN14395479	SRS6342669	20/3/20	20/3/20	ESC_QA8270AA	Assembled	292	269072	5171122	Escherichia coli / Shigella;93.98%	118	33604	4.1	ESC_JB8358AA_AS	133379
ESC_JB8357AA_AS	No	ESC_QA8271AA	LSQ47	SRR11354626;ILLUMINA;Paired;;SRX7956493	Human	2018	SEPEC	Human	Human	Homo sapiens; blood	2018	NA	NA	NA	Asia	China	Tianjin	NA	Tianjin	NA	NA	NA	Nankai University	Escherichia coli	NA	NA	NA	NA	NA	NA	NA	PRJNA613174	SRP253390	NA	SAMN14395478	SRS6342668	20/3/20	20/3/20	ESC_QA8271AA	Assembled	335	229146	5195744	Escherichia coli / Shigella;96.2%	115	23754	4.1	ESC_JB8357AA_AS	133386
ESC_JB9585AA_AS	No	ESC_QA8600AA	APEC_1478	SRR11410524;ILLUMINA;Paired;;SRX7989165	Environment	2012	Faecal	Wild Animal	Avian	Anseriformes; feces	2012	NA	NA	NA	Europe	United Kingdom	England	NA	NA	NA	50.36	-3.26	University of Bath	Escherichia coli	NA	NA	NA	NA	NA	NA	NA	PRJNA592536	SRP253888	NA	SAMN14444180	SRS6372766	25/3/20	24/3/20	ESC_QA8600AA	Assembled	71	268098	5234024	Escherichia coli / Shigella;96.66%	125	24029	4.1	ESC_JB9585AA_AS	133700
ESC_JB9522AA_AS	No	ESC_QA8654AA	APEC_1614	SRR11406019;ILLUMINA;Paired;;SRX7984719	Poultry	2012	APEC	Poultry	Poultry	Gallus gallus domesticus	2012	NA	NA	NA	Europe	United Kingdom	England	NA	Liverpool	NA	53.24	-2.57	University of Bath	Escherichia coli	NA	NA	NA	NA	NA	NA	NA	PRJNA592536	SRP253888	NA	SAMN14441683	SRS6369365	25/3/20	24/3/20	ESC_QA8654AA	Assembled	58	369411	5099106	Escherichia coli / Shigella;98.22%	79	14826	4.1	ESC_JB9522AA_AS	133658
ESC_KB4202AA_AS	No	ESC_QA9682AA	912591	SRR11488048;ILLUMINA;Paired;;SRX8064025	Human	2020	NA	Human	Human	Homo sapiens; human	2020	3	NA	NA	Europe	United Kingdom	NA	NA	NA	NA	NA	NA	Public Health England	Escherichia coli	NA	Escherichia	NA	NA	NA	NA	NA	PRJNA315192	SRP071789	NA	SAMN14544783	SRS6432422	8/4/20	7/4/20	ESC_QA9682AA	Assembled	106	238152	5120756	Escherichia coli / Shigella;98.88%	170	44821	4.1	ESC_KB4202AA_AS	135349
ESC_KB4192AA_AS	No	ESC_QA9692AA	ECOL-19-VL-WA-NY-0045	SRR11487834;ILLUMINA;Paired;500;SRX8063811	Canine	2019	UPEC	Companion Animal	Canine	Vaginal (Canis lupus familiaris)	2019	12	NA	NA	North America	United States	New York	NA	New York City	NA	NA	NA	FDA Center for Food Safety and Applied Nutrition	Escherichia coli	NA	NA	NA	NA	NA	NA	NA	PRJNA481346	SRP224664	NA	SAMN14544543	SRS6432210	8/4/20	6/4/20	ESC_QA9692AA	Assembled	156	268796	5077439	Escherichia coli / Shigella;93.59%	102	22844	4.1	ESC_KB4192AA_AS	135355
ESC_KB4162AA_AS	No	ESC_QA9722AA	86.1061	SRR11484632;ILLUMINA;Paired;;SRX8060904	Poultry	1986	RMAE	Poultry	Poultry	Meleagris gallopavo	1986	NA	NA	NA	North America	United States	Iowa	NA	NA	NA	41.87	-93.09	FDA Center for Food Safety and Applied Nutrition	Escherichia coli	NA	NA	NA	NA	NA	NA	NA	PRJNA357722	SRP101500	NA	SAMN14503568	SRS6429555	8/4/20	6/4/20	ESC_QA9722AA	Assembled	206	109583	5318138	Escherichia coli / Shigella;99.31%	166	23279	4.1	ESC_KB4162AA_AS	135327
ESC_KB4123AA_AS	No	ESC_QA9753AA	86.0801	SRR11484663;ILLUMINA;Paired;;SRX8060873	Environment	1986	Environmental	Wild Animal	Avian	Phasianus colchicus	1986	NA	NA	NA	North America	United States	Pennsylvania	Philadelphia	City of Philadelphia	NA	41.2	-77.19	FDA Center for Food Safety and Applied Nutrition	Escherichia coli	NA	NA	NA	NA	NA	NA	NA	PRJNA357722	SRP101500	NA	SAMN14503367	SRS6429524	8/4/20	6/4/20	ESC_QA9753AA	Assembled	201	54279	5288611	Escherichia coli / Shigella;98.55%	249	44048	4.1	ESC_KB4123AA_AS	135302
ESC_KB4030AA_AS	No	ESC_QA9837AA	90.1722	SRR11484747;ILLUMINA;Paired;;SRX8060789	Environment	1990	Environmental	Wild Animal	Avian	Columba livia	1990	NA	NA	NA	Asia	India	Maharashtra	NA	Mumbai	NA	20.59	78.96	FDA Center for Food Safety and Applied Nutrition	Escherichia coli	NA	NA	NA	NA	NA	NA	NA	PRJNA357722	SRP101500	NA	SAMN14503406	SRS6429440	8/4/20	6/4/20	ESC_QA9837AA	Assembled	174	110069	4964569	Escherichia coli / Shigella;98.85%	104	14944	4.1	ESC_KB4030AA_AS	135218
ESC_KB4003AA_AS	No	ESC_QA9864AA	88.0602	SRR11484774;ILLUMINA;Paired;;SRX8060762	Environment	1988	Environmental	Wild Animal	Avian	Phasianus colchicus	1988	NA	NA	NA	North America	United States	Pennsylvania	Philadelphia	City of Philadelphia	NA	41.2	-77.19	FDA Center for Food Safety and Applied Nutrition	Escherichia coli	NA	NA	NA	NA	NA	NA	NA	PRJNA357722	SRP101500	NA	SAMN14503382	SRS6429413	8/4/20	6/4/20	ESC_QA9864AA	Assembled	194	155564	5272073	Escherichia coli / Shigella;98.29%	158	23680	4.1	ESC_KB4003AA_AS	135207
ESC_KB3986AA_AS	No	ESC_QA9880AA	93.0689	SRR11484292;ILLUMINA;Paired;;SRX8060744	Poultry	1993	RMAE	Poultry	Poultry	Meleagris gallopavo	1993	NA	NA	NA	North America	United States	California	NA	NA	NA	36.7	-119.4	FDA Center for Food Safety and Applied Nutrition	Escherichia coli	NA	NA	NA	NA	NA	NA	NA	PRJNA357722	SRP101500	NA	SAMN14503658	SRS6429395	8/4/20	5/4/20	ESC_QA9880AA	Assembled	127	127575	5014020	Escherichia coli / Shigella;99.1%	134	28920	4.1	ESC_KB3986AA_AS	135165
ESC_KB3979AA_AS	No	ESC_QA9887AA	88.0208	SRR11484300;ILLUMINA;Paired;;SRX8060736	Poultry	1988	RMAE	Poultry	Poultry	Meleagris gallopavo	1988	NA	NA	NA	North America	United States	South Carolina	Richland	Columbia	NA	35.75	-79.01	FDA Center for Food Safety and Applied Nutrition	Escherichia coli	NA	NA	NA	NA	NA	NA	NA	PRJNA357722	SRP101500	NA	SAMN14503650	SRS6429387	8/4/20	5/4/20	ESC_QA9887AA	Assembled	207	232421	5084854	Escherichia coli / Shigella;98.65%	102	16601	4.1	ESC_KB3979AA_AS	135171
ESC_KB3965AA_AS	No	ESC_QA9901AA	86.1382	SRR11484314;ILLUMINA;Paired;;SRX8060722	Poultry	1986	RMAE	Poultry	Poultry	Meleagris gallopavo	1986	NA	NA	NA	North America	United States	Iowa	NA	NA	NA	41.87	-93.09	FDA Center for Food Safety and Applied Nutrition	Escherichia coli	NA	NA	NA	NA	NA	NA	NA	PRJNA357722	SRP101500	NA	SAMN14503638	SRS6429373	8/4/20	5/4/20	ESC_QA9901AA	Assembled	294	129457	5337325	Escherichia coli / Shigella;97.96%	205	25338	4.1	ESC_KB3965AA_AS	135180
ESC_KB3963AA_AS	No	ESC_QA9903AA	86.1141	SRR11484316;ILLUMINA;Paired;;SRX8060720	Poultry	1986	RMAE	Poultry	Poultry	Meleagris gallopavo	1986	NA	NA	NA	North America	United States	Iowa	NA	NA	NA	41.87	-93.09	FDA Center for Food Safety and Applied Nutrition	Escherichia coli	NA	NA	NA	NA	NA	NA	NA	PRJNA357722	SRP101500	NA	SAMN14503636	SRS6429371	8/4/20	5/4/20	ESC_QA9903AA	Assembled	331	151497	5231787	Escherichia coli / Shigella;98.44%	179	30083	4.1	ESC_KB3963AA_AS	135129
ESC_KB3958AA_AS	No	ESC_QA9908AA	85.1261	SRR11484322;ILLUMINA;Paired;;SRX8060714	Canine	1985	NA	Companion Animal	Canine	Canis lupus familiaris	1985	NA	NA	NA	North America	United States	Florida	NA	NA	NA	27.99	-81.76	FDA Center for Food Safety and Applied Nutrition	Escherichia coli	NA	NA	NA	NA	NA	NA	NA	PRJNA357722	SRP101500	NA	SAMN14503630	SRS6429365	8/4/20	5/4/20	ESC_QA9908AA	Assembled	278	282505	5040575	Escherichia coli / Shigella;100.0%	72	22184	4.1	ESC_KB3958AA_AS	135185
ESC_KB3935AA_AS	No	ESC_QA9931AA	10.2442	SRR11484345;ILLUMINA;Paired;;SRX8060691	Environment	2010	Environmental	Wild Animal	Avian	Avian	2010	NA	NA	NA	North America	United States	Arkansas	NA	NA	NA	35.2	-91.83	FDA Center for Food Safety and Applied Nutrition	Escherichia coli	NA	NA	NA	NA	NA	NA	NA	PRJNA357722	SRP101500	NA	SAMN14503233	SRS6429341	8/4/20	5/4/20	ESC_QA9931AA	Assembled	136	135898	5153252	Escherichia coli / Shigella;93.0%	129	31890	4.1	ESC_KB3935AA_AS	135149
ESC_KB3783AA_AS	No	ESC_RA0082AA	7.2926	SRR11484496;ILLUMINA;Paired;;SRX8060540	Environment	2007	Environmental	Wild Animal	Primate	Primate	2007	NA	NA	NA	North America	United States	Missouri	St. Louis	NA	NA	37.96	-91.83	FDA Center for Food Safety and Applied Nutrition	Escherichia coli	NA	NA	NA	NA	NA	NA	NA	PRJNA357722	SRP101500	NA	SAMN14503199	SRS6429191	8/4/20	5/4/20	ESC_RA0082AA	Assembled	123	101868	5262174	Escherichia coli / Shigella;99.32%	195	26092	4.1	ESC_KB3783AA_AS	135014
ESC_KB3527AA_AS	No	ESC_RA0190AA	97.1617	SRR11484604;ILLUMINA;Paired;;SRX8060432	Environment	1997	Environmental	Wild Animal	Avian	Avian	1997	NA	NA	NA	North America	United States	Pennsylvania	Philadelphia	City of Philadelphia	NA	41.2	-77.19	FDA Center for Food Safety and Applied Nutrition	Escherichia coli	NA	NA	NA	NA	NA	NA	NA	PRJNA357722	SRP101500	NA	SAMN14503506	SRS6429083	8/4/20	6/4/20	ESC_RA0190AA	Assembled	307	106294	5231597	Escherichia coli / Shigella;99.31%	231	42745	4.1	ESC_KB3527AA_AS	134790
ESC_KB4146AA_AS	No	ESC_RA0203AA	96.0924	SRR11484617;ILLUMINA;Paired;;SRX8060419	Environment	1996	Environmental	Wild Animal	Primate	Primate	1996	NA	NA	NA	North America	United States	Florida	NA	NA	NA	27.99	-81.76	FDA Center for Food Safety and Applied Nutrition	Escherichia coli	NA	NA	NA	NA	NA	NA	NA	PRJNA357722	SRP101500	NA	SAMN14503494	SRS6429070	8/4/20	6/4/20	ESC_RA0203AA	Assembled	296	192285	5254696	Escherichia coli / Shigella;99.01%	147	23717	4.1	ESC_KB4146AA_AS	135338
ESC_KB3428AA_AS	No	ESC_RA0290AA	APEC_9480	SRR11473202;ILLUMINA;Paired;;SRX8049562	Poultry	2016	APEC	Poultry	Poultry	Gallus gallus domesticus; abdomen	2016	NA	NA	NA	Europe	Sweden	Stockholm	Stockholm Municipality	Stockholm	NA	55.36	13	University of Bath	Escherichia coli	NA	NA	NA	NA	NA	NA	NA	PRJNA592536	SRP253888	NA	SAMN14530601	SRS6420783	8/4/20	4/4/20	ESC_RA0290AA	Assembled	73	164568	5309836	Escherichia coli / Shigella;98.31%	176	36183	4.1	ESC_KB3428AA_AS	134668
ESC_KB3427AA_AS	No	ESC_RA0291AA	APEC_9479	SRR11473203;ILLUMINA;Paired;;SRX8049561	Poultry	2015	APEC	Poultry	Poultry	Gallus gallus domesticus; abdomen	2015	NA	NA	NA	North America	United States	California	NA	Los Angeles	NA	38.04	-84.3	University of Bath	Escherichia coli	NA	NA	NA	NA	NA	NA	NA	PRJNA592536	SRP253888	NA	SAMN14530600	SRS6420782	8/4/20	4/4/20	ESC_RA0291AA	Assembled	75	101065	5425057	Escherichia coli / Shigella;98.2%	215	42539	4.1	ESC_KB3427AA_AS	134669
ESC_KB3408AA_AS	No	ESC_RA0310AA	APEC_9447	SRR11473222;ILLUMINA;Paired;;SRX8049542	Poultry	2016	APEC	Poultry	Poultry	Gallus gallus domesticus; abdomen	2016	NA	NA	NA	North America	United States	California	NA	Los Angeles	NA	38.04	-84.3	University of Bath	Escherichia coli	NA	NA	NA	NA	NA	NA	NA	PRJNA592536	SRP253888	NA	SAMN14530583	SRS6420763	8/4/20	4/4/20	ESC_RA0310AA	Assembled	144	85720	5112417	Escherichia coli / Shigella;98.83%	212	45648	4.1	ESC_KB3408AA_AS	134679
ESC_KB3395AA_AS	No	ESC_RA0323AA	APEC_7169	SRR11473235;ILLUMINA;Paired;;SRX8049529	Poultry	2016	APEC	Poultry	Poultry	Gallus gallus domesticus; bone marrow	2016	NA	NA	NA	Europe	United Kingdom	England	Greater London	London	NA	55.56	-3.24	University of Bath	Escherichia coli	NA	NA	NA	NA	NA	NA	NA	PRJNA592536	SRP253888	NA	SAMN14530571	SRS6420750	8/4/20	4/4/20	ESC_RA0323AA	Assembled	51	34641	5111501	Escherichia coli / Shigella;99.31%	341	49747	4.1	ESC_KB3395AA_AS	84894
ESC_KB3369AA_AS	No	ESC_RA0349AA	APEC_7142	SRR11473262;ILLUMINA;Paired;;SRX8049503	Poultry	2016	APEC	Poultry	Poultry	Gallus gallus domesticus; swab	2016	NA	NA	NA	Europe	United Kingdom	England	Greater London	London	NA	55.56	-3.24	University of Bath	Escherichia coli	NA	NA	NA	NA	NA	NA	NA	PRJNA592536	SRP253888	NA	SAMN14530545	SRS6420724	8/4/20	4/4/20	ESC_RA0349AA	Assembled	105	59064	5324538	Escherichia coli / Shigella;99.1%	280	44095	4.1	ESC_KB3369AA_AS	134592
ESC_KB3352AA_AS	No	ESC_RA0366AA	APEC_4489	SRR11473279;ILLUMINA;Paired;;SRX8049486	Poultry	2017	APEC	Poultry	Poultry	Gallus gallus domesticus; abdomen	2017	NA	NA	NA	Europe	United Kingdom	England	Greater London	London	NA	55.56	-3.24	University of Bath	Escherichia coli	NA	NA	NA	NA	NA	NA	NA	PRJNA592536	SRP253888	NA	SAMN14530529	SRS6420707	8/4/20	4/4/20	ESC_RA0366AA	Assembled	77	143639	5258661	Escherichia coli / Shigella;97.45%	182	28669	4.1	ESC_KB3352AA_AS	134648
ESC_KB3281AA_AS	No	ESC_RA0437AA	APEC_9525	SRR11473349;ILLUMINA;Paired;;SRX8049415	Poultry	2015	APEC	Poultry	Poultry	Gallus gallus domesticus; ovaries	2015	NA	NA	NA	Europe	Sweden	Stockholm	Stockholm Municipality	Stockholm	NA	55.36	13	University of Bath	Escherichia coli	NA	NA	NA	NA	NA	NA	NA	PRJNA592536	SRP253888	NA	SAMN14530633	SRS6420636	8/4/20	4/4/20	ESC_RA0437AA	Assembled	94	88770	5056973	Escherichia coli / Shigella;98.65%	192	33841	4.1	ESC_KB3281AA_AS	134573
ESC_KB3279AA_AS	No	ESC_RA0439AA	APEC_9523	SRR11473351;ILLUMINA;Paired;;SRX8049413	Poultry	2015	APEC	Poultry	Poultry	Gallus gallus domesticus; abdomen	2015	NA	NA	NA	Europe	France	Ile-de-France	NA	Paris	NA	48.43	2.21	University of Bath	Escherichia coli	NA	NA	NA	NA	NA	NA	NA	PRJNA592536	SRP253888	NA	SAMN14530631	SRS6420634	8/4/20	4/4/20	ESC_RA0439AA	Assembled	110	104044	5344768	Escherichia coli / Shigella;98.7%	215	49587	4.1	ESC_KB3279AA_AS	134575
ESC_KB3276AA_AS	No	ESC_RA0442AA	APEC_9516	SRR11473354;ILLUMINA;Paired;;SRX8049410	Poultry	2015	APEC	Poultry	Poultry	Gallus gallus domesticus; abdomen	2015	NA	NA	NA	Europe	Sweden	Stockholm	Stockholm Municipality	Stockholm	NA	55.36	13	University of Bath	Escherichia coli	NA	NA	NA	NA	NA	NA	NA	PRJNA592536	SRP253888	NA	SAMN14530628	SRS6420631	8/4/20	4/4/20	ESC_RA0442AA	Assembled	117	154092	5347100	Escherichia coli / Shigella;97.76%	179	49555	4.1	ESC_KB3276AA_AS	134534
ESC_KB3275AA_AS	No	ESC_RA0443AA	APEC_3765	SRR11473355;ILLUMINA;Paired;;SRX8049409	Poultry	2012	APEC	Poultry	Poultry	Gallus gallus domesticus; Yolk sac	2012	NA	NA	NA	Europe	United Kingdom	England	Greater London	London	NA	55.56	-3.24	University of Bath	Escherichia coli	NA	NA	NA	NA	NA	NA	NA	PRJNA592536	SRP253888	NA	SAMN14530475	SRS6420630	8/4/20	4/4/20	ESC_RA0443AA	Assembled	71	75248	5332666	Escherichia coli / Shigella;98.34%	228	48358	4.1	ESC_KB3275AA_AS	134535
ESC_KB3274AA_AS	No	ESC_RA0444AA	APEC_9515	SRR11473356;ILLUMINA;Paired;;SRX8049408	Poultry	2015	APEC	Poultry	Poultry	Gallus gallus domesticus; abdomen	2015	NA	NA	NA	Europe	Sweden	Stockholm	Stockholm Municipality	Stockholm	NA	55.36	13	University of Bath	Escherichia coli	NA	NA	NA	NA	NA	NA	NA	PRJNA592536	SRP253888	NA	SAMN14530627	SRS6420629	8/4/20	4/4/20	ESC_RA0444AA	Assembled	141	166730	5351670	Escherichia coli / Shigella;97.21%	160	40181	4.1	ESC_KB3274AA_AS	134536
ESC_KB3273AA_AS	No	ESC_RA0445AA	APEC_9514	SRR11473357;ILLUMINA;Paired;;SRX8049407	Poultry	2015	APEC	Poultry	Poultry	Gallus gallus domesticus; abdomen	2015	NA	NA	NA	Europe	Sweden	Stockholm	Stockholm Municipality	Stockholm	NA	55.36	13	University of Bath	Escherichia coli	NA	NA	NA	NA	NA	NA	NA	PRJNA592536	SRP253888	NA	SAMN14530626	SRS6420628	8/4/20	4/4/20	ESC_RA0445AA	Assembled	70	79767	5337604	Escherichia coli / Shigella;98.37%	240	46491	4.1	ESC_KB3273AA_AS	134536
ESC_KB4692AA_AS	No	ESC_RA0760AA	86.075	SRR11484317;ILLUMINA;Paired;;SRX8060719	Poultry	1986	RMAE	Poultry	Poultry	Meleagris gallopavo	1986	NA	NA	NA	North America	United States	Minnesota	NA	NA	NA	46.7	-94.6	FDA Center for Food Safety and Applied Nutrition	Escherichia coli	NA	NA	NA	NA	NA	NA	NA	PRJNA357722	SRP101500	NA	SAMN14503635	SRS6429370	11/4/20	10/4/20	ESC_RA0760AA	Assembled	280	151390	5239622	Escherichia coli / Shigella;98.47%	184	26789	4.1	ESC_KB4692AA_AS	135503
ESC_LB2789AA_AS	No	ESC_RA1705AA	MMMOSAM:c91a63f6-1f2c-471c-aa00-f5fc21dac413	SRR11046389;ILLUMINA;Paired;;SRX7697504	Human	2017	NA	Human	Human	Homo sapiens; clinical sample	2017	4	NA	NA	NA	United Kingdom	England	Oxfordshire	Oxford	NA	NA	NA	Modernising Medical Microbiology, NDM, Oxford University	Escherichia coli	NA	NA	NA	NA	NA	NA	NA	PRJNA604910	SRP247748	NA	SAMN14048941	SRS6122170	1/5/20	17/2/20	ESC_RA1705AA	Assembled	180	360299	5111263	Escherichia coli / Shigella;97.5%	54	10572	4.1	ESC_LB2789AA_AS	137047
ESC_LB0692AA_AS	Yes	ESC_RA2650AA	EC865	SRR8776510;ILLUMINA;Paired;;SRX5566842	Human	2018	Faecal	Human	Human	Homo sapiens; feces	2018	4	NA	NA	Europe	Italy	NA	NA	NA	NA	41.8719	12.5674	University of Technology Sydney	Escherichia coli	NA	NA	NA	NA	NA	NA	NA	PRJNA528851	SRP189295	NA	SAMN11246630	SRS4529865	1/5/20	13/4/20	ESC_RA2650AA	Assembled	125	282220	5210561	Escherichia coli / Shigella;100.0%	66	13899	4.1	ESC_LB0692AA_AS	136661
ESC_LB0440AA_AS	Yes	ESC_RA2874AA	EC82	SRR8776734;ILLUMINA;Paired;;SRX5566618	Canine	2017	UPEC	Companion Animal	Feline	cat and dog urine	2017	1	NA	NA	Europe	Italy	NA	NA	NA	NA	41.8719	12.5674	University of Technology Sydney	Escherichia coli	NA	NA	NA	NA	NA	NA	NA	PRJNA528851	SRP189295	NA	SAMN11246489	SRS4529641	1/5/20	13/4/20	ESC_RA2874AA	Assembled	136	134003	5422902	Escherichia coli / Shigella;98.94%	127	20233	4.1	ESC_LB0440AA_AS	138335
ESC_LB0394AA_AS	Yes	ESC_RA2920AA	EC847	SRR8776780;ILLUMINA;Paired;;SRX5566572	Human	2018	Faecal	Human	Human	Homo sapiens; feces	2018	4	NA	NA	Europe	Italy	NA	NA	NA	NA	41.8719	12.5674	University of Technology Sydney	Escherichia coli	NA	NA	NA	NA	NA	NA	NA	PRJNA528851	SRP189295	NA	SAMN11246615	SRS4529595	1/5/20	13/4/20	ESC_RA2920AA	Assembled	139	356808	5073402	Escherichia coli / Shigella;97.62%	56	7190	4.1	ESC_LB0394AA_AS	138391
ESC_LB0314AA_AS	Yes	ESC_RA2990AA	A M KA Ab-1	SRR8738248;ILLUMINA;Paired;;SRX5530978	Environment	2016	Environmental	Environment	Water/River	WWTP; treated sewage	2016	11	NA	NA	Europe	Germany	NA	NA	NA	NA	NA	NA	University of Technology Sydney	Escherichia coli	NA	NA	NA	NA	NA	NA	NA	PRJNA526980	SRP188610	NA	SAMN11124983	SRS4497264	1/5/20	6/4/20	ESC_RA2990AA	Assembled	105	280245	5365514	Escherichia coli / Shigella;96.63%	130	29857	4.1	ESC_LB0314AA_AS	136522
ESC_LB0076AA_AS	Yes	ESC_RA3228AA	A S T-16	SRR8738072;ILLUMINA;Paired;;SRX5530740	Environment	2016	Environmental	Environment	Water/River	Terminal; raw sewage	2016	10	NA	NA	Europe	Germany	NA	NA	NA	NA	NA	NA	University of Technology Sydney	Escherichia coli	NA	NA	NA	NA	NA	NA	NA	PRJNA526980	SRP188610	NA	SAMN11125183	SRS4497028	1/5/20	6/4/20	ESC_RA3228AA	Assembled	248	269958	5223774	Escherichia coli / Shigella;97.6%	142	17310	4.1	ESC_LB0076AA_AS	136439
ESC_KB9768AA_AS	Yes	ESC_RA3349AA	FH92	SRR8733852;ILLUMINA;Paired;;SRX5526744	Poultry	2015	APEC	Poultry	Poultry	poultry farm; Gallus gallus; extraintestinal site; extraintestinal site	2015	NA	NA	NA	Oceania	Australia	NA	NA	NA	NA	NA	NA	University of Technology Sydney	Escherichia coli	NA	NA	NA	NA	NA	NA	NA	PRJNA526575	SRP188540	NA	SAMN11104373	SRS4493304	1/5/20	10/4/20	ESC_RA3349AA	Assembled	122	259922	5246112	Escherichia coli / Shigella;98.65%	95	18259	4.1	ESC_KB9768AA_AS	136276
ESC_KB9767AA_AS	Yes	ESC_RA3350AA	FH91	SRR8733853;ILLUMINA;Paired;;SRX5526743	Poultry	2015	APEC	Poultry	Poultry	poultry farm; Gallus gallus; extraintestinal site; extraintestinal site	2015	NA	NA	NA	Oceania	Australia	NA	NA	NA	NA	NA	NA	University of Technology Sydney	Escherichia coli	NA	NA	NA	NA	NA	NA	NA	PRJNA526575	SRP188540	NA	SAMN11104372	SRS4493303	1/5/20	10/4/20	ESC_RA3350AA	Assembled	195	259922	5246968	Escherichia coli / Shigella;98.59%	95	17848	4.1	ESC_KB9767AA_AS	136276
ESC_KB9762AA_AS	Yes	ESC_RA3355AA	FH89	SRR8733858;ILLUMINA;Paired;;SRX5526738	Poultry	2015	APEC	Poultry	Poultry	poultry farm; Gallus gallus; extraintestinal site; extraintestinal site	2015	NA	NA	NA	Oceania	Australia	NA	NA	NA	NA	NA	NA	University of Technology Sydney	Escherichia coli	NA	NA	NA	NA	NA	NA	NA	PRJNA526575	SRP188540	NA	SAMN11104371	SRS4493298	1/5/20	10/4/20	ESC_RA3355AA	Assembled	168	259922	5247463	Escherichia coli / Shigella;100.0%	102	18903	4.1	ESC_KB9762AA_AS	136276
ESC_KB9751AA_AS	Yes	ESC_RA3368AA	FH108	SRR8733871;ILLUMINA;Paired;;SRX5526725	Poultry	2015	APEC	Poultry	Poultry	poultry farm; Gallus gallus; extraintestinal site; extraintestinal site	2015	NA	NA	NA	Oceania	Australia	NA	NA	NA	NA	NA	NA	University of Technology Sydney	Escherichia coli	NA	NA	NA	NA	NA	NA	NA	PRJNA526575	SRP188540	NA	SAMN11104382	SRS4493285	1/5/20	10/4/20	ESC_RA3368AA	Assembled	200	264618	5257304	Escherichia coli / Shigella;96.4%	117	28651	4.1	ESC_KB9751AA_AS	136227
ESC_KB9735AA_AS	Yes	ESC_RA3369AA	FH100	SRR8733872;ILLUMINA;Paired;;SRX5526724	Poultry	2015	APEC	Poultry	Poultry	poultry farm; Gallus gallus; extraintestinal site; extraintestinal site	2015	NA	NA	NA	Oceania	Australia	NA	NA	NA	NA	NA	NA	University of Technology Sydney	Escherichia coli	NA	NA	NA	NA	NA	NA	NA	PRJNA526575	SRP188540	NA	SAMN11104377	SRS4493284	1/5/20	10/4/20	ESC_RA3369AA	Assembled	133	203908	5345234	Escherichia coli / Shigella;98.85%	122	22188	4.1	ESC_KB9735AA_AS	136212
ESC_KB9734AA_AS	Yes	ESC_RA3370AA	FH132	SRR8733873;ILLUMINA;Paired;;SRX5526723	Poultry	2016	APEC	Poultry	Poultry	poultry farm; Gallus gallus; extraintestinal site; extraintestinal site	2016	NA	NA	NA	Oceania	Australia	NA	NA	NA	NA	NA	NA	University of Technology Sydney	Escherichia coli	NA	NA	NA	NA	NA	NA	NA	PRJNA526575	SRP188540	NA	SAMN11104397	SRS4493283	1/5/20	10/4/20	ESC_RA3370AA	Assembled	145	266325	5030552	Escherichia coli / Shigella;97.1%	109	21844	4.1	ESC_KB9734AA_AS	136213
ESC_KB9732AA_AS	Yes	ESC_RA3372AA	FH82	SRR8733875;ILLUMINA;Paired;;SRX5526721	Poultry	2015	APEC	Poultry	Poultry	poultry farm; Gallus gallus; extraintestinal site; extraintestinal site	2015	NA	NA	NA	Oceania	Australia	NA	NA	NA	NA	NA	NA	University of Technology Sydney	Escherichia coli	NA	NA	NA	NA	NA	NA	NA	PRJNA526575	SRP188540	NA	SAMN11104367	SRS4493281	1/5/20	10/4/20	ESC_RA3372AA	Assembled	253	266324	5037353	Escherichia coli / Shigella;98.53%	104	20346	4.1	ESC_KB9732AA_AS	136215
ESC_KB9729AA_AS	Yes	ESC_RA3375AA	FH137	SRR8733878;ILLUMINA;Paired;;SRX5526718	Poultry	2016	APEC	Poultry	Poultry	poultry farm; Gallus gallus; extraintestinal site; extraintestinal site	2016	NA	NA	NA	Oceania	Australia	NA	NA	NA	NA	NA	NA	University of Technology Sydney	Escherichia coli	NA	NA	NA	NA	NA	NA	NA	PRJNA526575	SRP188540	NA	SAMN11104399	SRS4493278	1/5/20	10/4/20	ESC_RA3375AA	Assembled	150	204007	5369411	Escherichia coli / Shigella;100.0%	153	29654	4.1	ESC_KB9729AA_AS	136217
ESC_KB9726AA_AS	Yes	ESC_RA3378AA	FH126	SRR8733881;ILLUMINA;Paired;;SRX5526715	Poultry	2016	APEC	Poultry	Poultry	poultry farm; Gallus gallus; extraintestinal site; extraintestinal site	2016	NA	NA	NA	Oceania	Australia	NA	NA	NA	NA	NA	NA	University of Technology Sydney	Escherichia coli	NA	NA	NA	NA	NA	NA	NA	PRJNA526575	SRP188540	NA	SAMN11104394	SRS4493275	1/5/20	10/4/20	ESC_RA3378AA	Assembled	170	266103	5201102	Escherichia coli / Shigella;98.49%	104	24636	4.1	ESC_KB9726AA_AS	136220
ESC_KB9725AA_AS	Yes	ESC_RA3379AA	FH127	SRR8733882;ILLUMINA;Paired;;SRX5526714	Poultry	2016	APEC	Poultry	Poultry	poultry farm; Gallus gallus; extraintestinal site; extraintestinal site	2016	NA	NA	NA	Oceania	Australia	NA	NA	NA	NA	NA	NA	University of Technology Sydney	Escherichia coli	NA	NA	NA	NA	NA	NA	NA	PRJNA526575	SRP188540	NA	SAMN11104395	SRS4493274	1/5/20	10/4/20	ESC_RA3379AA	Assembled	170	204007	5372767	Escherichia coli / Shigella;98.21%	165	29004	4.1	ESC_KB9725AA_AS	136217
ESC_KB9722AA_AS	Yes	ESC_RA3382AA	FH104	SRR8733885;ILLUMINA;Paired;;SRX5526711	Poultry	2015	APEC	Poultry	Poultry	poultry farm; Gallus gallus; extraintestinal site; extraintestinal site	2015	NA	NA	NA	Oceania	Australia	NA	NA	NA	NA	NA	NA	University of Technology Sydney	Escherichia coli	NA	NA	NA	NA	NA	NA	NA	PRJNA526575	SRP188540	NA	SAMN11104380	SRS4493271	1/5/20	10/4/20	ESC_RA3382AA	Assembled	149	212400	5340061	Escherichia coli / Shigella;95.56%	121	28565	4.1	ESC_KB9722AA_AS	136227
ESC_KB9721AA_AS	Yes	ESC_RA3383AA	FH105	SRR8733886;ILLUMINA;Paired;;SRX5526710	Poultry	2015	APEC	Poultry	Poultry	poultry farm; Gallus gallus; extraintestinal site; extraintestinal site	2015	NA	NA	NA	Oceania	Australia	NA	NA	NA	NA	NA	NA	University of Technology Sydney	Escherichia coli	NA	NA	NA	NA	NA	NA	NA	PRJNA526575	SRP188540	NA	SAMN11104381	SRS4493270	1/5/20	10/4/20	ESC_RA3383AA	Assembled	128	264618	5267020	Escherichia coli / Shigella;97.57%	117	36680	4.1	ESC_KB9721AA_AS	136227
ESC_KB9720AA_AS	Yes	ESC_RA3384AA	FH101	SRR8733887;ILLUMINA;Paired;;SRX5526709	Poultry	2015	APEC	Poultry	Poultry	poultry farm; Gallus gallus; extraintestinal site; extraintestinal site	2015	NA	NA	NA	Oceania	Australia	NA	NA	NA	NA	NA	NA	University of Technology Sydney	Escherichia coli	NA	NA	NA	NA	NA	NA	NA	PRJNA526575	SRP188540	NA	SAMN11104378	SRS4493269	1/5/20	10/4/20	ESC_RA3384AA	Assembled	135	207029	5339126	Escherichia coli / Shigella;97.71%	128	21931	4.1	ESC_KB9720AA_AS	136212
ESC_KB9716AA_AS	Yes	ESC_RA3388AA	FH93	SRR8733891;ILLUMINA;Paired;;SRX5526705	Poultry	2015	APEC	Poultry	Poultry	poultry farm; Gallus gallus; extraintestinal site; extraintestinal site	2015	NA	NA	NA	Oceania	Australia	NA	NA	NA	NA	NA	NA	University of Technology Sydney	Escherichia coli	NA	NA	NA	NA	NA	NA	NA	PRJNA526575	SRP188540	NA	SAMN11104374	SRS4493265	1/5/20	10/4/20	ESC_RA3388AA	Assembled	201	264618	5257537	Escherichia coli / Shigella;96.34%	121	28716	4.1	ESC_KB9716AA_AS	136227
ESC_KB9715AA_AS	Yes	ESC_RA3389AA	FH96	SRR8733892;ILLUMINA;Paired;;SRX5526704	Poultry	2015	APEC	Poultry	Poultry	poultry farm; Gallus gallus; extraintestinal site; extraintestinal site	2015	NA	NA	NA	Oceania	Australia	NA	NA	NA	NA	NA	NA	University of Technology Sydney	Escherichia coli	NA	NA	NA	NA	NA	NA	NA	PRJNA526575	SRP188540	NA	SAMN11104375	SRS4493264	1/5/20	10/4/20	ESC_RA3389AA	Assembled	159	378212	5280909	Escherichia coli / Shigella;97.44%	107	31455	4.1	ESC_KB9715AA_AS	136227
ESC_KB9714AA_AS	Yes	ESC_RA3390AA	FH99	SRR8733893;ILLUMINA;Paired;;SRX5526703	Poultry	2015	APEC	Poultry	Poultry	poultry farm; Gallus gallus; extraintestinal site; extraintestinal site	2015	NA	NA	NA	Oceania	Australia	NA	NA	NA	NA	NA	NA	University of Technology Sydney	Escherichia coli	NA	NA	NA	NA	NA	NA	NA	PRJNA526575	SRP188540	NA	SAMN11104376	SRS4493263	1/5/20	10/4/20	ESC_RA3390AA	Assembled	157	260955	5337596	Escherichia coli / Shigella;97.61%	123	22194	4.1	ESC_KB9714AA_AS	136212
ESC_KB9703AA_AS	Yes	ESC_RA3401AA	FH81	SRR8733904;ILLUMINA;Paired;;SRX5526692	Poultry	2015	APEC	Poultry	Poultry	poultry farm; Gallus gallus; extraintestinal site; extraintestinal site	2015	NA	NA	NA	Oceania	Australia	NA	NA	NA	NA	NA	NA	University of Technology Sydney	Escherichia coli	NA	NA	NA	NA	NA	NA	NA	PRJNA526575	SRP188540	NA	SAMN11104366	SRS4493252	1/5/20	10/4/20	ESC_RA3401AA	Assembled	123	360259	5036289	Escherichia coli / Shigella;98.61%	111	19762	4.1	ESC_KB9703AA_AS	136215
ESC_KB9700AA_AS	Yes	ESC_RA3404AA	FH78	SRR8733907;ILLUMINA;Paired;;SRX5526689	Poultry	2016	APEC	Poultry	Poultry	poultry farm; Gallus gallus; extraintestinal site; extraintestinal site	2016	NA	NA	NA	Oceania	Australia	NA	NA	NA	NA	NA	NA	University of Technology Sydney	Escherichia coli	NA	NA	NA	NA	NA	NA	NA	PRJNA526575	SRP188540	NA	SAMN11104365	SRS4493249	1/5/20	10/4/20	ESC_RA3404AA	Assembled	86	204007	5345827	Escherichia coli / Shigella;96.73%	130	31755	4.1	ESC_KB9700AA_AS	136232
ESC_LB6010AA_AS	No	ESC_RA5226AA	ampC_0118	SRR11871242;ILLUMINA;Paired;;SRX8420961	Human	2017	SEPEC	Human	Human	Homo sapiens; blood	2017	NA	NA	NA	Europe	Netherlands	NA	NA	NA	NA	51.82	5.86	Radboudumc	Escherichia coli	NA	NA	NA	NA	NA	NA	NA	PRJNA592140	SRP265205	NA	SAMN15052601	SRS6732428	29/5/20	29/5/20	ESC_RA5226AA	Assembled	174	200277	5242659	Escherichia coli / Shigella;100.0%	112	22906	4.1	ESC_LB6010AA_AS	139613
[truncated: 378 more columns]
