# Supplementary material for: F Plasmid Lineages in Escherichia coli ST95: Implications for Host Range, Antibiotic Resistance, and Zoonoses
Source: mSystems. 2022 Jan 25;7(1):e01212-21. doi: 10.1128/msystems.01212-21 (PMC8788324; doi:10.1128/msystems.01212-21)
Supplement: TABLE S3 [file msystems.01212-21-st003.xlsx]

## Sheet: Sheet1
	Isolates	AMR	Not AMR	Percentage	P-value	MDR	Not MDR	Percentage	P-value	Plasmid carriage	No plasmid carriage	Percentage	P-value	intI1 carriage	no intI1 carriage	Percentage	P-value
Total	668	320	348	0.479042	NA	148	620	0.192708	NA	486	182	0.727545	NA	98	570	0.146707	NA
pUTI89* present	178	32	146	0.179775	< 2.2e-16	14	164	0.0786517	8.307e-08	38	140	0.213483	0.03908	4	174	0.0224719	4.506e-08
pUTI89* absent	490	288	202	0.587755		356	134	0.726531		144	346	0.293878		94	396	0.191837
ColV-like plasmid present	328	216	112	0.658537	< 2.2e-16	99	229	0.301829	9.259e-07	243	85	0.740854	0.448	72	256	0.219512	1.754e-07
no ColV-like plasmid present	340	104	236	0.305882		49	291	0.144118		243	97	0.714706		26	314	0.0764706
intI1 present	98	98	0	1	< 2.2e-16	83	15	0.846939	9.259e-07	32	66	0.326531	0.193
intI1 absent	570	222	348	0.389474		65	505	0.114035		150	420	0.263158
