# Supplementary material for: F Plasmid Lineages in Escherichia coli ST95: Implications for Host Range, Antibiotic Resistance, and Zoonoses
Source: mSystems. 2022 Jan 25;7(1):e01212-21. doi: 10.1128/msystems.01212-21 (PMC8788324; doi:10.1128/msystems.01212-21)
Supplement: TABLE S4 [file msystems.01212-21-st004.txt]

ESC_CA4774AA_AS	NODE_22	card_TEM-1 card_sul2 card_APH(3'')-Ib card_APH(6)-Id EC_custom_traT_CP018978.1 ISfinder_Feb_2020_IS26:X00011 plasmidfinder_IncFII_1
ESC_CA6770AA_AS	NODE_24	card_TEM-1 card_dfrA14 card_sul2 colV__hlyF colV__ompT EC_custom_hylF_CP000836.1 EC_custom_ompT_episomal_HM210637.1 ISfinder_Feb_2020_Tn2:KT002541 plasmidfinder_IncB/O/K/Z_2 plasmidfinder_IncFIB(AP001918)_1
ESC_CB2317AA_AS	ESC_CB2317AA_AS_NODE_21	card_dfrA5 colV__iroB colV__iroC colV__iroD colV__iroE colV__iroN colV__cvaA colV__cvaB colV__cvaC colV__cvi dfrA5_848_gb|CP014489.1|:130176-132039 EC_custom_iss_type3_UTI89_CP000243 EC_custom_cvaA_AY545598.5 EC_custom_cvaB_AY545598.5 EC_custom_cvaC_X57525.1 EC_custom_cvi_AY545598.5 EC_custom_intI1_HQ730118.1 EC_custom_merA_CP022086.1 EC_custom_traT_CP018978.1 ISfinder_Feb_2020_IS26:X00011 plasmi…
ESC_CB2345AA_AS	ESC_CB2345AA_AS_NODE_29	card_TEM-1 card_mphA ISfinder_Feb_2020_IS1X2:Z11605 ISfinder_Feb_2020_IS6100:X53635 plasmidfinder_IncFIB(pB171)_1_pB171
ESC_CB2384AA_AS	ESC_CB2384AA_AS_NODE_17	card_dfrA5 colV__cvi colV__cvaC colV__cvaB colV__cvaA colV__iroN colV__iroE colV__iroD colV__iroC colV__iroB dfrA5_848_gb|CP014489.1|:130176-132039 EC_custom_traT_CP018978.1 EC_custom_merA_CP022086.1 EC_custom_intI1_HQ730118.1 EC_custom_cvi_AY545598.5 EC_custom_cvaC_X57525.1 EC_custom_cvaB_AY545598.5 EC_custom_cvaA_AY545598.5 EC_custom_iss_type3_UTI89_CP000243 ISfinder_Feb_2020_IS26:X00011 plasmi…
ESC_CB2459AA_AS	ESC_CB2459AA_AS_NODE_28	card_dfrA5 colV__cvi colV__cvaC colV__cvaB colV__cvaA colV__iroN colV__iroE colV__iroD colV__iroC colV__iroB dfrA5_848_gb|CP014489.1|:130176-132039 EC_custom_merA_CP022086.1 EC_custom_intI1_HQ730118.1 EC_custom_cvi_AY545598.5 EC_custom_cvaC_X57525.1 EC_custom_cvaB_AY545598.5 EC_custom_cvaA_AY545598.5 EC_custom_iss_type3_UTI89_CP000243 ISfinder_Feb_2020_IS26:X00011 plasmidfinder_IncFII_1 vfdb_iroN…
ESC_CB8822AA_AS	ESC_CB8822AA_AS_NODE_18	card_dfrA5 card_tet(A) colV__cvi colV__cvaC colV__cvaB colV__cvaA colV__iroN colV__iroE colV__iroD colV__iroC colV__iroB dfrA5_848_gb|CP014489.1|:130176-132039 EC_custom_traT_CP018978.1 EC_custom_merA_CP022086.1 EC_custom_intI1_HQ730118.1 EC_custom_cvi_AY545598.5 EC_custom_cvaC_X57525.1 EC_custom_cvaB_AY545598.5 EC_custom_cvaA_AY545598.5 EC_custom_iss_type3_UTI89_CP000243 ISfinder_Feb_2020_IS26:X…
ESC_FA7190AA_AS	NODE_17	card_dfrA5 colV__iroB colV__iroC colV__iroD colV__iroE colV__iroN colV__cvaA colV__cvaB colV__cvaC colV__cvi dfrA5_848_gb|CP014489.1|:130176-132039 EC_custom_iss_type3_UTI89_CP000243 EC_custom_cvaA_AY545598.5 EC_custom_cvaB_AY545598.5 EC_custom_cvaC_X57525.1 EC_custom_cvi_AY545598.5 EC_custom_intI1_HQ730118.1 EC_custom_merA_CP022086.1 EC_custom_traT_CP018978.1 ISfinder_Feb_2020_IS26:X00011 plasmi…
ESC_FB9640AA_AS	ESC_FB9640AA_AS_NODE_37	card_tet(A) plasmidfinder_IncFII(pRSB107)_1_pRSB107
ESC_GA8857AA_AS	NODE_24	card_TEM-1 EC_custom_traT_CP018978.1 ISfinder_Feb_2020_Tn2:KT002541 plasmidfinder_IncFII_1
ESC_GB6892AA_AS	ESC_GB6892AA_AS_NODE_7	card_Escherichia_coli_ampC card_dfrA5 colV__iroB colV__iroC colV__iroD colV__iroE colV__iroN colV__cvaA colV__cvaB colV__cvaC colV__cvi dfrA5_848_gb|CP014489.1|:130176-132039 EC_custom_iss_type3_UTI89_CP000243 EC_custom_cvaA_AY545598.5 EC_custom_cvaB_AY545598.5 EC_custom_cvaC_X57525.1 EC_custom_cvi_AY545598.5 EC_custom_intI1_HQ730118.1 EC_custom_merA_CP022086.1 EC_custom_traT_CP018978.1 ISfinder_…
ESC_GB6899AA_AS	ESC_GB6899AA_AS_NODE_16	card_APH(3'')-Ib card_APH(6)-Id colV__cvi colV__cvaC colV__cvaB colV__cvaA colV__iroN colV__iroE colV__iroD colV__iroC colV__iroB colV__etsC colV__etsB colV__etsA colV__ompT colV__hlyF EC_custom_cvi_AY545598.5 EC_custom_cvaC_X57525.1 EC_custom_cvaB_AY545598.5 EC_custom_cvaA_AY545598.5 EC_custom_iss_type3_UTI89_CP000243 EC_custom_etsA_KU578032 EC_custom_ompT_episomal_HM210637.1 EC_custom_hylF_CP00…
ESC_HA5006AA_AS	NODE_19	card_TEM-1 colV__cvi colV__cvaC colV__cvaB colV__cvaA colV__iroN colV__iroE colV__iroD colV__iroC colV__iroB colV__etsC colV__etsB colV__etsA colV__ompT colV__hlyF EC_custom_cvi_AY545598.5 EC_custom_cvaC_X57525.1 EC_custom_cvaB_AY545598.5 EC_custom_cvaA_AY545598.5 EC_custom_iss_type3_UTI89_CP000243 EC_custom_etsA_KU578032 EC_custom_ompT_episomal_HM210637.1 EC_custom_hylF_CP000836.1 ISfinder_Feb_2…
ESC_HA5037AA_AS	NODE_21	card_tet(A) EC_custom_merA_CP022086.1 EC_custom_traT_CP018978.1 EC_custom_cba_pAPEC-O1-ColBM_DQ381420 EC_custom_cbi_pAPEC-O1-ColBM_DQ381420 plasmidfinder_IncFII(pCoo)_1_pCoo
ESC_HA5111AA_AS	NODE_25	card_TEM-1 colV__cvi colV__cvaC colV__cvaB colV__cvaA colV__iroN colV__iroE colV__iroD colV__iroC colV__iroB colV__etsC colV__etsB colV__etsA colV__ompT colV__hlyF EC_custom_cvi_AY545598.5 EC_custom_cvaC_X57525.1 EC_custom_cvaB_AY545598.5 EC_custom_cvaA_AY545598.5 EC_custom_iss_type3_UTI89_CP000243 EC_custom_etsA_KU578032 EC_custom_ompT_episomal_HM210637.1 EC_custom_hylF_CP000836.1 ISfinder_Feb_2…
ESC_HA5149AA_AS	NODE_16	card_dfrA5 colV__cvi colV__cvaC colV__cvaB colV__cvaA colV__iroN colV__iroE colV__iroD colV__iroC colV__iroB dfrA5_848_gb|CP014489.1|:130176-132039 EC_custom_traT_CP018978.1 EC_custom_merA_CP022086.1 EC_custom_intI1_HQ730118.1 EC_custom_cvi_AY545598.5 EC_custom_cvaC_X57525.1 EC_custom_cvaB_AY545598.5 EC_custom_cvaA_AY545598.5 EC_custom_iss_type3_UTI89_CP000243 ISfinder_Feb_2020_ISEc32:NC_011747 I…
ESC_HA5153AA_AS	NODE_19	card_TEM-1 colV__cvi colV__cvaC colV__cvaB colV__cvaA colV__iroN colV__iroE colV__iroD colV__iroC colV__iroB colV__etsC colV__etsB colV__etsA colV__ompT colV__hlyF EC_custom_traT_CP018978.1 EC_custom_cvi_AY545598.5 EC_custom_cvaC_X57525.1 EC_custom_cvaB_AY545598.5 EC_custom_cvaA_AY545598.5 EC_custom_iss_type3_UTI89_CP000243 EC_custom_etsA_KU578032 EC_custom_ompT_episomal_HM210637.1 EC_custom_hylF…
ESC_HA6418AA_AS	NODE_20	card_dfrA5 colV__iroB colV__iroC colV__iroD colV__iroE colV__iroN colV__cvaA colV__cvaB colV__cvaC colV__cvi dfrA5_848_gb|CP014489.1|:130176-132039 EC_custom_iss_type3_UTI89_CP000243 EC_custom_cvaA_AY545598.5 EC_custom_cvaB_AY545598.5 EC_custom_cvaC_X57525.1 EC_custom_cvi_AY545598.5 EC_custom_intI1_HQ730118.1 EC_custom_merA_CP022086.1 EC_custom_traT_CP018978.1 ISfinder_Feb_2020_IS26:X00011 ISfind…
ESC_IA0804AA_AS	NODE_21	card_TEM-1 card_tet(B) colV__hlyF colV__ompT colV__etsA colV__etsB colV__etsC colV__iroB colV__iroC colV__iroD colV__iroE colV__iroN colV__cvaA colV__cvaB colV__cvaC colV__cvi EC_custom_hylF_CP000836.1 EC_custom_ompT_episomal_HM210637.1 EC_custom_etsA_KU578032 EC_custom_iss_type3_UTI89_CP000243 EC_custom_cvaA_AY545598.5 EC_custom_cvaB_AY545598.5 EC_custom_cvaC_X57525.1 EC_custom_cvi_AY545598.5 IS…
ESC_IA0811AA_AS	NODE_19	card_sul1 card_dfrA5 colV__cvi colV__cvaC colV__cvaB colV__cvaA colV__iroN colV__iroE colV__iroD colV__iroC colV__iroB dfrA5_848_gb|CP014489.1|:130176-132039 EC_custom_traT_CP018978.1 EC_custom_merA_CP022086.1 EC_custom_intI1_HQ730118.1 EC_custom_cvi_AY545598.5 EC_custom_cvaC_X57525.1 EC_custom_cvaB_AY545598.5 EC_custom_cvaA_AY545598.5 EC_custom_iss_type3_UTI89_CP000243 ISfinder_Feb_2020_IS4321R:…
ESC_IB6001AA_AS	ESC_IB6001AA_AS_NODE_19	card_dfrA5 colV__iroB colV__iroC colV__iroD colV__iroE colV__iroN colV__cvaA colV__cvaB colV__cvaC colV__cvi dfrA5_848_gb|CP014489.1|:130176-132039 EC_custom_iss_type3_UTI89_CP000243 EC_custom_cvaA_AY545598.5 EC_custom_cvaB_AY545598.5 EC_custom_cvaC_X57525.1 EC_custom_cvi_AY545598.5 EC_custom_intI1_HQ730118.1 EC_custom_merA_CP022086.1 EC_custom_traT_CP018978.1 ISfinder_Feb_2020_IS26:X00011 plasmi…
ESC_IB6619AA_AS	ESC_IB6619AA_AS_NODE_19	card_dfrA12 card_aadA2 card_sul1 card_TEM-1 card_mphA EC_custom_intI1_HQ730118.1 ISfinder_Feb_2020_Tn2:KT002541 ISfinder_Feb_2020_IS6100:X53635 ISfinder_Feb_2020_IS26:X00011 plasmidfinder_IncFIB(AP001918)_1 plasmidfinder_IncB/O/K/Z_2
ESC_IB7375AA_AS	ESC_IB7375AA_AS_NODE_16	card_dfrA5 card_tet(A) colV__cvi colV__cvaC colV__cvaB colV__cvaA colV__iroN colV__iroE colV__iroD colV__iroC colV__iroB dfrA5_848_gb|CP014489.1|:130176-132039 EC_custom_traT_CP018978.1 EC_custom_merA_CP022086.1 EC_custom_intI1_HQ730118.1 EC_custom_cvi_AY545598.5 EC_custom_cvaC_X57525.1 EC_custom_cvaB_AY545598.5 EC_custom_cvaA_AY545598.5 EC_custom_iss_type3_UTI89_CP000243 ISfinder_Feb_2020_ISEc32…
ESC_IB7413AA_AS	ESC_IB7413AA_AS_NODE_16	card_dfrA5 colV__cvi colV__cvaC colV__cvaB colV__cvaA colV__iroN colV__iroE colV__iroD colV__iroC colV__iroB dfrA5_848_gb|CP014489.1|:130176-132039 EC_custom_traT_CP018978.1 EC_custom_merA_CP022086.1 EC_custom_intI1_HQ730118.1 EC_custom_cvi_AY545598.5 EC_custom_cvaC_X57525.1 EC_custom_cvaB_AY545598.5 EC_custom_cvaA_AY545598.5 EC_custom_iss_type3_UTI89_CP000243 ISfinder_Feb_2020_IS26:X00011 plasmi…
ESC_IB7490AA_AS	ESC_IB7490AA_AS_NODE_22	card_TEM-1 ISfinder_Feb_2020_ISEc10:NC_004431 plasmidfinder_IncFII(29)_1_pUTI89
ESC_IB7639AA_AS	ESC_IB7639AA_AS_NODE_21	card_TEM-1 card_tet(A) EC_custom_traT_CP018978.1 ISfinder_Feb_2020_Tn2:KT002541 plasmidfinder_IncFII_1
ESC_JA3948AA_AS	NODE_4	card_mdtE card_mdtF card_gadW card_gadX colV__hlyF colV__ompT EC_custom_hylF_CP000836.1 EC_custom_ompT_episomal_HM210637.1 EC_custom_gimB-marker_CP002167.1 EC_custom_VGI-1_tRNA_modification_GTPase_TrmE ISfinder_Feb_2020_IS629:X51586 plasmidfinder_IncFIB(AP001918)_1 vfdb_chuS vfdb_chuA vfdb_chuT vfdb_chuW vfdb_chuX vfdb_chuY vfdb_chuU vfdb_chuV
ESC_JA4010AA_AS	NODE_25	card_TEM-1 EC_custom_traT_CP018978.1 ISfinder_Feb_2020_Tn2:KT002541 plasmidfinder_IncFII_1
ESC_JA4581AA_AS	NODE_22	card_TEM-1 card_tet(A) EC_custom_traT_CP018978.1 ISfinder_Feb_2020_Tn2:KT002541 plasmidfinder_IncFII_1
ESC_JB5829AA_AS	ESC_JB5829AA_AS_NODE_2	card_acrD card_evgS card_evgA card_emrK card_emrY card_pmrF card_yojI card_baeR card_baeS card_mdtC card_mdtB card_mdtA card_ugd EC_custom_yeeT_|VFG1529 EC_custom_traT_CP018978.1 EC_custom_cjrA_pUTI89_NC_007941 EC_custom_cjrB_pUTI89_NC_007941 EC_custom_cjrC_pUTI89_NC_007941 EC_custom_senB_pUTI89_NC_007941 ecoh_wzx-O1 ecoh_wzy-O1 ISfinder_Feb_2020_IS1397:X92970 ISfinder_Feb_2020_IS621:NC_009800 IS…
ESC_JB8359AA_AS	ESC_JB8359AA_AS_NODE_20	card_tet(A) EC_custom_traT_CP018978.1 ISfinder_Feb_2020_IS100kyp:U59875 plasmidfinder_IncFIC(FII)_1
ESC_KA0604AA_AS	NODE_17	card_dfrA5 colV__iroB colV__iroC colV__iroD colV__iroE colV__iroN colV__cvaA colV__cvaB colV__cvaC colV__cvi dfrA5_848_gb|CP014489.1|:130176-132039 EC_custom_iss_type3_UTI89_CP000243 EC_custom_cvaA_AY545598.5 EC_custom_cvaB_AY545598.5 EC_custom_cvaC_X57525.1 EC_custom_cvi_AY545598.5 EC_custom_intI1_HQ730118.1 EC_custom_merA_CP022086.1 EC_custom_traT_CP018978.1 ISfinder_Feb_2020_IS26:X00011 plasmi…
ESC_KA6867AA_AS	NODE_14	card_dfrA5 colV__iroB colV__iroC colV__iroD colV__iroE colV__iroN colV__cvaA colV__cvaB colV__cvaC colV__cvi dfrA5_848_gb|CP014489.1|:130176-132039 EC_custom_iss_type3_UTI89_CP000243 EC_custom_cvaA_AY545598.5 EC_custom_cvaB_AY545598.5 EC_custom_cvaC_X57525.1 EC_custom_cvi_AY545598.5 EC_custom_intI1_HQ730118.1 EC_custom_merA_CP022086.1 EC_custom_traT_CP018978.1 ISfinder_Feb_2020_IS26:X00011 ISfind…
ESC_KB9715AA_AS	ESC_KB9715AA_AS_NODE_10	card_Escherichia_coli_ampC colV__etsC colV__etsB colV__etsA colV__ompT colV__hlyF EC_custom_etsA_KU578032 EC_custom_ompT_episomal_HM210637.1 EC_custom_hylF_CP000836.1 ISfinder_Feb_2020_IS1X4:Z11604 ISfinder_Feb_2020_IS1A:X52534 plasmidfinder_IncFIB(AP001918)_1
ESC_NA4013AA_AS	NODE_6	card_eptA card_mdtN card_mdtO card_mdtP colV__hlyF colV__ompT colV__etsA colV__etsB colV__etsC colV__iroB colV__iroC colV__iroD colV__iroE colV__iroN colV__cvaA colV__cvaB colV__cvaC colV__cvi EC_custom_hylF_CP000836.1 EC_custom_ompT_episomal_HM210637.1 EC_custom_etsA_KU578032 EC_custom_iss_type3_UTI89_CP000243 EC_custom_cvaA_AY545598.5 EC_custom_cvaB_AY545598.5 EC_custom_cvaC_X57525.1 EC_custom_…
ESC_NA4020AA_AS	NODE_34	card_TEM-1 ISfinder_Feb_2020_Tn2:KT002541 plasmidfinder_IncFII_1
ESC_NA4033AA_AS	NODE_34	card_TEM-1 ISfinder_Feb_2020_Tn2:KT002541 plasmidfinder_IncFII_1
ESC_NA4036AA_AS	NODE_19	card_TEM-1 colV__cvi colV__cvaC colV__cvaB colV__cvaA colV__iroN colV__iroE colV__iroD colV__iroC colV__iroB EC_custom_traT_CP018978.1 EC_custom_cvi_AY545598.5 EC_custom_cvaC_X57525.1 EC_custom_cvaB_AY545598.5 EC_custom_cvaA_AY545598.5 EC_custom_iss_type3_UTI89_CP000243 ISfinder_Feb_2020_Tn2:KT002541 ISfinder_Feb_2020_IS2:M18426 plasmidfinder_IncFII_1 vfdb_iroN vfdb_iroE vfdb_iroD vfdb_iroC vfdb_…
ESC_QA7811AA_AS	NODE_20	card_APH(3')-Ia EC_custom_traT_CP018978.1 ISfinder_Feb_2020_ISKpn26:NC_016845 ISfinder_Feb_2020_IS26:X00011 plasmidfinder_IncFIB(AP001918)_1
ESC_QA8947AA_AS	NODE_19	card_APH(3')-Ia EC_custom_traT_CP018978.1 ISfinder_Feb_2020_ISKpn26:NC_016845 ISfinder_Feb_2020_IS26:X00011 plasmidfinder_IncFIB(AP001918)_1
ESC_RA4047AA_AS	NODE_18	card_TEM-1 colV__cvi colV__cvaC colV__cvaB colV__cvaA colV__iroN colV__iroE colV__iroD colV__iroC colV__iroB EC_custom_traT_CP018978.1 EC_custom_cvi_AY545598.5 EC_custom_cvaC_X57525.1 EC_custom_cvaB_AY545598.5 EC_custom_cvaA_AY545598.5 EC_custom_iss_type3_UTI89_CP000243 ISfinder_Feb_2020_ISEc32:NC_011747 ISfinder_Feb_2020_Tn2:KT002541 plasmidfinder_IncFII_1 vfdb_iroN vfdb_iroE vfdb_iroD vfdb_iroC…
ESC_RA4050AA_AS	NODE_18	card_TEM-1 colV__cvi colV__cvaC colV__cvaB colV__cvaA colV__iroN colV__iroE colV__iroD colV__iroC colV__iroB EC_custom_traT_CP018978.1 EC_custom_cvi_AY545598.5 EC_custom_cvaC_X57525.1 EC_custom_cvaB_AY545598.5 EC_custom_cvaA_AY545598.5 EC_custom_iss_type3_UTI89_CP000243 ISfinder_Feb_2020_ISEc32:NC_011747 ISfinder_Feb_2020_Tn2:KT002541 plasmidfinder_IncFII_1 vfdb_iroN vfdb_iroE vfdb_iroD vfdb_iroC…
ESC_RA4068AA_AS	NODE_18	card_TEM-1 colV__cvi colV__cvaC colV__cvaB colV__cvaA colV__iroN colV__iroE colV__iroD colV__iroC colV__iroB EC_custom_traT_CP018978.1 EC_custom_cvi_AY545598.5 EC_custom_cvaC_X57525.1 EC_custom_cvaB_AY545598.5 EC_custom_cvaA_AY545598.5 EC_custom_iss_type3_UTI89_CP000243 ISfinder_Feb_2020_ISEc32:NC_011747 ISfinder_Feb_2020_Tn2:KT002541 plasmidfinder_IncFII_1 vfdb_iroN vfdb_iroE vfdb_iroD vfdb_iroC…
ESC_SA2788AA_AS	NODE_19	card_TEM-1 colV__iroB colV__iroC colV__iroD colV__iroE colV__iroN colV__cvaA colV__cvaB colV__cvaC colV__cvi EC_custom_iss_type3_UTI89_CP000243 EC_custom_cvaA_AY545598.5 EC_custom_cvaB_AY545598.5 EC_custom_cvaC_X57525.1 EC_custom_cvi_AY545598.5 EC_custom_traT_CP018978.1 ISfinder_Feb_2020_IS2:M18426 ISfinder_Feb_2020_Tn2:KT002541 plasmidfinder_IncFII_1 vfdb_iroB vfdb_iroC vfdb_iroD vfdb_iroE vfdb_…
ESC_SA8250AA_AS	NODE_7	card_emrR card_emrA card_emrB card_sul1 card_dfrA5 dfrA5_848_gb|CP014489.1|:130176-132039 EC_custom_malX_AF081286.1:c2588-1008 EC_custom_traT_CP018978.1 EC_custom_merA_CP022086.1 EC_custom_intI1_HQ730118.1 ISfinder_Feb_2020_IS100kyp:U59875 ISfinder_Feb_2020_IS3:X02311 ISfinder_Feb_2020_IS4321R:U67194 ISfinder_Feb_2020_IS26:X00011 plasmidfinder_IncFII_1
ESC_SA8273AA_AS	NODE_29	card_dfrA5 card_sul1 dfrA5_848_gb|CP014489.1|:130176-132039 EC_custom_intI1_HQ730118.1 EC_custom_merA_CP022086.1 EC_custom_traT_CP018978.1 ISfinder_Feb_2020_IS26:X00011 ISfinder_Feb_2020_IS4321R:U67194 ISfinder_Feb_2020_ISCro1:[] plasmidfinder_IncFII_1
ESC_TA8195AA_AS	NODE_18	card_dfrA5 card_tet(A) colV__cvi colV__cvaC colV__cvaB colV__cvaA colV__iroN colV__iroE colV__iroD colV__iroC colV__iroB dfrA5_848_gb|CP014489.1|:130176-132039 EC_custom_traT_CP018978.1 EC_custom_merA_CP022086.1 EC_custom_intI1_HQ730118.1 EC_custom_cvi_AY545598.5 EC_custom_cvaC_X57525.1 EC_custom_cvaB_AY545598.5 EC_custom_cvaA_AY545598.5 EC_custom_iss_type3_UTI89_CP000243 ISfinder_Feb_2020_ISEc32…
ESC_VA4677AA_AS	NODE_19	card_dfrA5 colV__iroB colV__iroC colV__iroD colV__iroE colV__iroN colV__cvaA colV__cvaB colV__cvaC colV__cvi dfrA5_848_gb|CP014489.1|:130176-132039 EC_custom_iss_type3_UTI89_CP000243 EC_custom_cvaA_AY545598.5 EC_custom_cvaB_AY545598.5 EC_custom_cvaC_X57525.1 EC_custom_cvi_AY545598.5 EC_custom_intI1_HQ730118.1 EC_custom_merA_CP022086.1 EC_custom_traT_CP018978.1 ISfinder_Feb_2020_IS26:X00011 plasmi…
ESC_XA1050AA_AS	NODE_22	card_dfrA5 colV__cvi colV__cvaC colV__cvaB colV__cvaA dfrA5_848_gb|CP014489.1|:130176-132039 EC_custom_traT_CP018978.1 EC_custom_merA_CP022086.1 EC_custom_intI1_HQ730118.1 EC_custom_cvi_AY545598.5 EC_custom_cvaC_X57525.1 EC_custom_cvaB_AY545598.5 EC_custom_cvaA_AY545598.5 ISfinder_Feb_2020_IS26:X00011 plasmidfinder_IncFII_1
ESC_XA1162AA_AS	NODE_4	card_yojI card_baeR card_baeS card_mdtC card_mdtB card_mdtA EC_custom_yeeT_|VFG1529 ecoh_wzx-O2-O50-Gp7 ecoh_wzy-O2-Gp7 ISfinder_Feb_2020_ISEc1:L02370 ISfinder_Feb_2020_IS100kyp:U59875 ISfinder_Feb_2020_ISEc53:HG941718 ISfinder_Feb_2020_IS21:X14793 plasmidfinder_IncFIB(AP001918)_1
ESC_XA1222AA_AS	NODE_18	card_TEM-1 colV__hlyF colV__ompT colV__etsA colV__etsB colV__etsC colV__iroB colV__iroC colV__iroD colV__iroE colV__iroN colV__cvaA colV__cvaB colV__cvaC colV__cvi EC_custom_hylF_CP000836.1 EC_custom_ompT_episomal_HM210637.1 EC_custom_etsA_KU578032 EC_custom_iss_type3_UTI89_CP000243 EC_custom_cvaA_AY545598.5 EC_custom_cvaB_AY545598.5 EC_custom_cvaC_X57525.1 EC_custom_cvi_AY545598.5 EC_custom_traT…
ESC_XA1350AA_AS	NODE_17	card_APH(6)-Id card_APH(3'')-Ib colV__hlyF colV__ompT colV__etsA colV__etsB colV__etsC colV__iroB colV__iroC colV__iroD colV__iroE colV__iroN colV__cvaA colV__cvaB colV__cvaC colV__cvi EC_custom_hylF_CP000836.1 EC_custom_ompT_episomal_HM210637.1 EC_custom_etsA_KU578032 EC_custom_iss_type3_UTI89_CP000243 EC_custom_cvaA_AY545598.5 EC_custom_cvaB_AY545598.5 EC_custom_cvaC_X57525.1 EC_custom_cvi_AY54…
ESC_XA7358AA_AS	NODE_18	card_dfrA5 colV__iroB colV__iroC colV__iroD colV__iroE colV__iroN colV__cvaA colV__cvaB colV__cvaC colV__cvi dfrA5_848_gb|CP014489.1|:130176-132039 EC_custom_iss_type3_UTI89_CP000243 EC_custom_cvaA_AY545598.5 EC_custom_cvaB_AY545598.5 EC_custom_cvaC_X57525.1 EC_custom_cvi_AY545598.5 EC_custom_intI1_HQ730118.1 EC_custom_merA_CP022086.1 EC_custom_traT_CP018978.1 ISfinder_Feb_2020_IS26:X00011 ISfind…
